# Supplementary material for: Differential protease content of mast cells and the processing of IL-33 in Alternaria alternata induced allergic airway inflammation in mice
Source: Front Immunol. 2023 Apr 19;14:1040493. doi: 10.3389/fimmu.2023.1040493 (PMC10154570; doi:10.3389/fimmu.2023.1040493)
Supplement: Supplementary Table 1 — List of genes differentially expressed in RNA-Seq analysis of in vitro differentiated mast cells (BMMCs) from naïve BALB/c and C57BL/6 mice obtained from three biological replicates. [file Table_1.xlsx]

## Sheet: Sheet1
GENES	Average reads	Fold change C57BL/6 compared to BALB/c	p value	p adjusted
Ahcy	3961.52	43.3741	0	0
Apobec3	4053.82	7.6446	0	0
Atp6v0c	3293.56	5.71226	0	0
Cadm1	5534.04	-9.37052	0	0
Cd300lb	1338.27	16.2965	0	0
Ctse	7841.14	-20.8213	0	0
Ecm1	6273.65	3.80802	0	0
Fam110c	2362.56	-10.366	0	0
Gm15682	1253.99	-75.9061	0	0
Gm46290	4049.95	37.8978	0	0
Gm46911	2817.6	68.8005	0	0
Gm6750	2269.63	-11.9311	0	0
H2-Q4	1823.84	-10.4416	0	0
Ly6a	40625.8	5.39348	0	0
Msh5	1209.37	-17.792	0	0
Oaf	5281.95	-4.2192	0	0
Padi2	25554.4	8.84657	0	0
Pik3r6	1555.4	-36.7518	0	0
Rpl26	12367.2	395.729	0	0
Rpl30	8352.88	50.7368	0	0
S100a6	1482.49	35.4195	0	0
Scn11a	1347.97	32.003	0	0
Soat1	2805.29	-8.62985	0	0
Spint1	8733.1	5.01226	0	0
Tmtc2	2072.63	5.62361	0	0
Tpsg1	24719.7	35.3667	0	0
Trf	7453.37	-28.8212	0	0
Trib2	1392.04	-10.3421	0	0
Crlf2	7560.63	2.95979	2.36093e-296	1.30087e-293
Tdg	973.161	12.3473	6.96077e-290	3.59567e-287
Prrg4	893.049	26.9078	1.3011e-280	6.51731e-278
Il16	1944.51	6.46027	3.40646e-267	1.65614e-264
Tpd52	1819.21	-4.97221	3.22349e-264	1.52241e-261
Gpr176	2439.5	-392.597	6.45289e-259	2.96295e-256
Mcpt9	1220.34	8.55813	1.9893e-256	8.88735e-254
Ryk	2196.2	-6.41856	3.51939e-253	1.53093e-250
Iqgap2	1258.55	11.1199	1.41285e-249	5.98829e-247
Enc1	1040.34	8.25647	5.106e-244	2.11006e-241
Ccnd2	10731	2.52955	1.20496e-241	4.85803e-239
Csrnp1	10163.2	4.22501	4.94131e-240	1.94476e-237
Grin2c	3459.52	-4.46917	3.3354e-239	1.28219e-236
Igfbp4	3648.63	3.95666	6.42963e-239	2.4155e-236
Cd69	21522.5	3.56986	8.68135e-238	3.18895e-235
Il4ra	29838.4	2.62134	1.39344e-233	4.90077e-231
Tmem62	701.066	-19.9572	3.4898e-233	1.2018e-230
Sh3bgrl3	10758.3	2.96321	4.61441e-232	1.55666e-229
H2-Q6	804.428	-11.976	1.28351e-229	4.24328e-227
Cxxc5	2166.44	4.23818	4.63136e-224	1.5011e-221
Gm39701	743.551	60.6978	5.92593e-223	1.88376e-220
Vcan	1100.67	5.77378	5.90343e-217	1.8412e-214
Stc2	632.508	-24.852	7.8534e-216	2.40401e-213
Slco2b1	1717.33	4.98533	2.38243e-196	7.16028e-194
Mctp1	5886.79	2.58532	4.66886e-196	1.37815e-193
Gm10029	1433.43	-288.488	2.52338e-194	7.31781e-192
Tspan8	613.481	17.2861	3.29064e-193	9.37833e-191
Dapk1	697.051	8.45325	4.04541e-193	1.1334e-190
Phyh	1087.27	-5.7693	6.29377e-192	1.73393e-189
Gvin1	860.477	11.9443	1.00817e-190	2.73198e-188
Smap2	4670.18	2.47484	6.85139e-188	1.82667e-185
Hs3st1	1469.43	-5.28082	2.67143e-183	7.00932e-181
Serpina3f	1054.51	-6.39451	3.44301e-183	8.89264e-181
Piezo1	1093.22	5.99429	4.11475e-178	1.04641e-175
Morf4l1b	1893.62	-4.16781	4.34682e-178	1.08868e-175
Rgs1	26632.8	2.37501	3.16572e-173	7.81035e-171
Rusc2	1864.35	4.40779	5.62962e-170	1.3685e-167
Srp54a	581.525	22.2343	1.57786e-166	3.78e-164
Stt3b	19901.8	2.23437	2.02951e-164	4.79255e-162
Csnk1e	2246.32	2.91551	1.77028e-162	4.12152e-160
Gm2423	1966.41	-3.23482	1.5151e-161	3.47842e-159
Klf9	1373.9	4.2831	6.34232e-157	1.43614e-154
Slc9a9	546.967	8.10805	4.73415e-155	1.05751e-152
Eif3j2	1170.88	-306.887	4.16571e-153	9.06042e-151
Ctla2a	72073.7	2.56533	1.62362e-151	3.48551e-149
Rps2	42766.9	2.07597	3.75478e-149	7.7583e-147
Pi16	1188.64	-7.0245	2.55411e-148	5.21227e-146
Wdfy1	1856.96	-3.36887	9.78031e-147	1.97157e-144
Ccl6	433.001	37.8663	2.69072e-146	5.35875e-144
Myo6	1427.18	-3.78072	1.402e-145	2.75893e-143
H2-K1	15051.3	-1.93934	9.06373e-143	1.76263e-140
Mfsd6	1050.49	4.10666	4.80348e-142	9.23274e-140
Ccbe1	725.633	160.203	5.65325e-140	1.06191e-137
LOC118567918	945.135	5.41583	3.09236e-137	5.74345e-135
Fhdc1	394.252	15.3653	3.43384e-137	6.30682e-135
Hebp1	1002.96	5.20132	3.58036e-137	6.50367e-135
Treml2	5981.09	2.16678	4.81751e-136	8.65581e-134
Coro2a	9508.35	115.292	5.33746e-136	9.48691e-134
Lyst	2102.69	4.22027	1.23719e-135	2.17561e-133
Igsf3	380.428	30.6808	4.12526e-134	7.17795e-132
Myo10	1240.5	3.43623	2.1202e-133	3.65071e-131
Ppm1h	1173.47	4.11479	2.56863e-133	4.37727e-131
Homer2	2010.39	-4.78359	2.25755e-131	3.80789e-129
Anpep	17053.8	2.87771	2.53674e-131	4.23559e-129
H2bc4	708.919	5.92314	6.5013e-131	1.07467e-128
Map7d1	3873.83	2.42609	2.89082e-130	4.73121e-128
Capg	8077.32	2.00114	2.94427e-130	4.77144e-128
Epop	1830.47	-3.30703	3.21412e-130	5.15819e-128
Itgax	735.248	4.68874	2.84328e-129	4.51917e-127
Sqstm1	30020.5	-1.74663	6.19761e-128	9.75681e-126
Igfbp5	26491.9	2.74152	2.98946e-126	4.66187e-124
Hddc3	516.819	-6.1225	4.66424e-126	7.20559e-124
Glo1	5756.97	-2.10744	5.45505e-126	8.34926e-124
Cma2	1610.69	3.57587	9.99019e-126	1.51503e-123
Fgf2	574.379	8.56675	1.06491e-125	1.60027e-123
Cd93	13648.8	2.87195	1.33677e-125	1.9907e-123
Eif3j1	1998.31	3.13911	2.46587e-125	3.63936e-123
Tnfsf4	439.562	-13.7936	3.30185e-125	4.83005e-123
H2-T24	648.352	-6.34471	8.61818e-125	1.24964e-122
Gda	2998.63	-2.64166	7.55442e-124	1.08587e-121
Irf2bp2	10479	2.06625	1.03466e-123	1.47439e-121
Colec12	384.006	14.8221	2.42843e-123	3.43093e-121
Gem	340.034	19.6649	4.14627e-123	5.80829e-121
Nup210	3837.44	-2.35319	1.31886e-121	1.83199e-119
Dynlt1b	1794.63	-2.98141	6.56545e-121	9.0439e-119
Dnm3	5130.13	-2.20151	1.06077e-119	1.44913e-117
Rnf130	9691.12	-1.84869	1.19534e-119	1.61959e-117
Entpd4b	3425.39	2.40381	3.13135e-119	4.20822e-117
Tnfaip2	1540.65	2.9713	1.04371e-118	1.39133e-116
Tmem254a	2175.17	2.66625	1.11787e-118	1.47828e-116
Arhgap5	483.933	-6.61605	2.95251e-117	3.87342e-115
Lbh	1447.58	-3.18706	4.17702e-117	5.43671e-115
Calca	934.241	3.67305	2.69055e-116	3.47459e-114
Tfrc	5287.02	-2.78218	1.32089e-115	1.69258e-113
Tcp11l1	1617.51	2.95406	1.74296e-115	2.21624e-113
Endod1	2206.23	3.34245	1.19499e-114	1.50788e-112
Plcg1	4101.11	-2.18526	3.98925e-114	4.99563e-112
Hgfac	6281.16	2.40598	9.92265e-114	1.23324e-111
Rps6	1125.36	3.28946	3.44477e-113	4.24941e-111
Mcpt8	4273.77	2.1605	2.42729e-112	2.97208e-110
Gm2a	9131.05	2.1875	3.58114e-112	4.35266e-110
Tom1l1	887.527	-3.61312	9.85422e-112	1.18898e-109
Gm12816	525.58	-130.985	1.16183e-111	1.39167e-109
Alcam	348.315	16.6418	2.07492e-111	2.46752e-109
Npl	4968.57	2.86574	1.44886e-110	1.69856e-108
Tmeff2	394.564	78.8161	7.62373e-110	8.87466e-108
Nt5e	483.084	12.4384	9.04864e-110	1.04597e-107
Clcn3	2206.72	-2.39139	1.71916e-108	1.95985e-106
Ctnnd2	1360.52	3.80511	2.17336e-108	2.46066e-106
Sdcbp	8649.26	-1.93138	2.2358e-108	2.51413e-106
Frmd4b	393.757	7.99165	3.87297e-107	4.32569e-105
Plac8	13508.2	2.53097	1.14976e-106	1.27554e-104
Spry2	1837.77	3.96834	1.06444e-105	1.17301e-103
Rnase6	6983.87	2.59015	1.60663e-105	1.75878e-103
Rtn4r	585.491	5.12569	1.88508e-104	2.05002e-102
Dipk2a	1358.85	-2.84283	8.68075e-103	9.37862e-101
Gpr55	908.79	3.61685	2.56819e-102	2.75664e-100
Asah1	2235.89	2.31776	7.05845e-102	7.5275e-100
Npc1	1637.24	2.72646	9.10615e-102	9.64902e-100
Cpne5	399.446	-6.55878	1.4779e-101	1.55603e-99
Pmm1	1622.34	2.69879	1.43599e-100	1.50233e-98
Ttc39b	3062.75	2.62084	2.78724e-99	2.89767e-97
Utrn	1063.55	3.10946	3.86784e-99	3.99596e-97
Jup	1641.68	13.1004	5.06097e-99	5.19614e-97
Hrh2	281.107	18.4777	6.28442e-99	6.41243e-97
Ptprg	16098	-1.97496	1.22235e-98	1.23959e-96
Sgsh	1916.72	-2.58722	7.29556e-98	7.30882e-96
Frrs1	2435.84	2.62575	4.71681e-97	4.69692e-95
Rnf157	1398.18	-2.75386	7.58849e-97	7.46653e-95
Gm2808	1450.34	-3.98166	1.16066e-96	1.13525e-94
Tsc22d1	2988.23	-2.18328	1.34809e-96	1.31082e-94
Ahr	5357.57	2.35058	2.47815e-96	2.39554e-94
Phgdh	454.524	7.13488	1.28295e-95	1.23297e-93
Hmga1	726.28	3.65477	1.06727e-93	1.01391e-91
Osbpl10	261.626	-20.3853	1.08567e-93	1.02549e-91
Saraf	4940.13	-1.88303	1.17173e-93	1.1005e-91
Tubb6	775.159	3.54268	2.37738e-92	2.22023e-90
Rpl35a	10637	2.0649	6.09745e-92	5.66241e-90
4930503L19Rik	814.201	3.52555	7.09083e-92	6.54812e-90
LOC118568652	607.734	-4.18808	1.84257e-91	1.69209e-89
Dcc	568.335	4.66382	2.34138e-91	2.13829e-89
Plekho1	748.531	4.16591	2.52001e-91	2.28878e-89
Rpl21	21686.3	-1.88387	4.14106e-91	3.74053e-89
Sfxn3	2827.34	2.17077	5.86714e-91	5.27086e-89
Ptk2b	9884.73	-1.74426	9.62213e-91	8.5975e-89
Arl4c	11008.7	2.18012	6.87541e-90	6.07757e-88
Serpina3i	898.693	-3.70656	1.14743e-89	1.00889e-87
Gm8909	217.828	-32.017	6.22903e-89	5.44793e-87
Adgrg1	4632.65	2.38232	7.15025e-89	6.22072e-87
Adora2b	1739.7	2.71421	4.19137e-88	3.6274e-86
Cdkn2a	2291.86	2.42573	6.64973e-87	5.72452e-85
Tpi1	10913.9	-1.92121	6.6838e-87	5.72452e-85
Rhoq	643.523	4.70263	1.45606e-86	1.24065e-84
Itpripl2	3952.64	-1.94145	3.35049e-86	2.84018e-84
Plau	3686.77	2.00466	5.67458e-86	4.78576e-84
Serpine1	332.642	9.81414	8.33035e-86	6.98988e-84
Eno1b	12669.1	-17698.9	1.06074e-85	8.85557e-84
Trim34a	294.526	8.03986	6.91277e-85	5.74212e-83
Ccdc92b	545.732	4.26705	1.84932e-84	1.52847e-82
Lrrfip1	1098.31	3.37175	2.01548e-84	1.65751e-82
Cyp1b1	3260.77	2.3175	2.34588e-84	1.91967e-82
Bmp1	496.057	4.65744	2.90546e-84	2.36588e-82
Alad	1562.41	-2.5227	4.4621e-84	3.61561e-82
Cd52	653.137	325.043	7.96249e-84	6.42048e-82
Fgl2	18084.4	2.23873	2.42393e-83	1.94502e-81
Lrmp	318.604	-10.7894	5.76906e-83	4.60688e-81
Gm13212	588.87	4.40532	9.95894e-83	7.91449e-81
Flna	5035.2	-1.95292	1.0887e-82	8.61064e-81
Trim12a	580.429	228.494	2.80299e-82	2.20635e-80
Ccn1	934.529	4.6879	3.97619e-82	3.11499e-80
LOC118568705	387.42	6.36175	4.37663e-82	3.41253e-80
Clnk	6639.29	-1.78076	4.70332e-82	3.65004e-80
Pmepa1	312.585	22.6203	5.15672e-82	3.98321e-80
Gm11127	584.304	-277.036	5.96609e-82	4.58695e-80
Cd9	4360.57	2.12204	9.85507e-82	7.54187e-80
Plod2	1811.51	3.04109	1.3622e-81	1.03766e-79
LOC118568307	799.909	-4.97979	1.49087e-81	1.13046e-79
H3f3b	42223.8	-1.74957	1.58679e-81	1.1977e-79
Zfp36l1	2205.89	3.23048	2.72065e-81	2.04419e-79
Lyl1	2808.29	-2.13173	4.5319e-81	3.3897e-79
Tulp3	1836.81	-2.54502	6.78334e-81	5.05084e-79
Atp13a4	1086.79	-3.48809	1.18463e-80	8.7811e-79
Aqp9	4053.4	2.45312	1.31134e-80	9.67696e-79
Smim3	6504.05	-1.96376	6.80369e-80	4.99844e-78
Tnfsf14	1200.96	3.46235	1.86893e-79	1.36697e-77
Lta4h	4247.07	-1.817	1.58663e-78	1.15031e-76
Tm6sf1	1063.26	3.48595	1.84907e-78	1.33472e-76
Ptgs2	1014.78	42.5607	4.27309e-78	3.07105e-76
Ttc28	834.976	-3.79529	2.25097e-77	1.61076e-75
Pirb	4325.34	-2.07799	7.3523e-77	5.23851e-75
Ndrg1	408.038	-6.16194	9.43574e-77	6.69411e-75
B4galt5	1205.59	2.68825	3.80304e-76	2.6865e-74
C3ar1	1449.87	3.16397	4.13151e-76	2.90612e-74
Hip1r	801.606	3.25185	5.9481e-76	4.16619e-74
Micall2	540.639	3.82625	1.07332e-75	7.48609e-74
Rgs16	211.588	17.9076	2.83382e-75	1.96819e-73
Camk1d	1546.65	-2.39328	6.71205e-75	4.64227e-73
Alox5ap	29426.9	-1.63931	6.91998e-75	4.76614e-73
S100a11	2989.91	-1.98226	2.95196e-74	2.02473e-72
Tnfrsf8	206.825	26.0655	4.69071e-74	3.20402e-72
Tctex1d2	371.315	-5.11755	9.32464e-74	6.34306e-72
Slc6a8	1631.08	2.85966	1.34753e-73	9.12898e-72
LOC118567557	201.535	28.7865	4.08116e-73	2.75353e-71
Lpxn	786.203	3.47079	4.88929e-72	3.28537e-70
Heatr5a	2278.01	2.20859	1.73706e-71	1.1625e-69
Gpm6a	206.938	-19.239	3.6062e-71	2.40365e-69
Rnf180	2071.63	2.00942	4.08832e-71	2.71406e-69
C1qtnf12	219.431	10.6422	4.30837e-71	2.84869e-69
Tnfaip8	10606.4	-1.63835	3.13264e-70	2.06305e-68
Dab2ip	364.132	-6.50647	7.16265e-70	4.69836e-68
Nxn	526.373	4.07975	3.334e-69	2.1783e-67
Gzmd	233.685	8.37615	6.16256e-69	4.01051e-67
Elk3	1292.51	2.39767	6.63276e-69	4.29959e-67
Samd14	6602.14	-1.84283	6.83528e-69	4.41356e-67
Prickle2	193.998	-22.5001	8.85839e-69	5.69763e-67
Scd2	50672.6	-1.74006	9.18159e-69	5.88262e-67
Dok7	680.672	3.50585	1.19014e-68	7.59575e-67
Gm14279	443.426	-227.102	3.1594e-68	2.00865e-66
Naip5	738.53	3.3772	6.58394e-68	4.16983e-66
Klf6	30412	-1.68336	1.10726e-67	6.98587e-66
Mylk3	187.588	17.5451	2.70813e-67	1.70211e-65
Tubb5	30523.2	-1.72011	4.51338e-67	2.82599e-65
Ppp1r14c	651.896	-30.5291	5.44397e-67	3.3958e-65
Nrip3	2548.09	2.49783	1.74201e-66	1.08254e-64
Pgam1	12876.1	-1.70118	2.59783e-66	1.60832e-64
Rftn1	202.007	10.4743	2.79586e-66	1.72446e-64
Tnfsf8	1295.31	2.73873	3.0985e-66	1.90402e-64
Igsf5	225.163	9.8031	6.2917e-66	3.8377e-64
Eaf1	6229.08	-1.74065	1.26608e-65	7.69425e-64
Sla	3113.17	-2.82367	1.4425e-65	8.73428e-64
Akr1c13	12517	-1.77544	1.54897e-65	9.34473e-64
Lman1	4645.92	-1.78013	1.89447e-65	1.13875e-63
Tnfaip3	952.847	3.00741	2.99047e-65	1.79103e-63
Osgin1	2283.28	2.4247	3.73244e-65	2.22734e-63
Adgre1	168.281	22.6191	4.20577e-65	2.50077e-63
Atp10a	1713.88	3.09192	5.0592e-65	2.99744e-63
Ddc	2138.09	-2.9428	7.17645e-65	4.23667e-63
Golim4	6765.26	-1.65723	1.17098e-64	6.88837e-63
Rras2	200.221	-14.6496	2.7275e-64	1.59878e-62
Mettl14	1563.01	-2.32504	3.06299e-64	1.78909e-62
Itga6	226.865	11.0388	3.16852e-64	1.84421e-62
Gm6139	8236.67	-512.091	4.76341e-64	2.76278e-62
Cd59a	167.796	23.6879	7.98923e-64	4.61755e-62
Aldoc	1786.87	-2.49464	1.26253e-63	7.27165e-62
Il21r	173.434	26.0147	1.82303e-63	1.04634e-61
Ssrp1	7039.86	-1.61459	5.04578e-63	2.8761e-61
Ndst3	335.087	5.7305	6.04008e-63	3.43101e-61
Nhsl1	186.777	12.5512	6.60968e-63	3.74172e-61
Slc49a4	166.459	15.9064	7.62826e-63	4.30359e-61
Parvg	4572.83	-1.84214	9.71096e-63	5.45994e-61
Traf7	5522.5	-1.62185	1.56484e-62	8.76843e-61
Fam214b	1775.54	2.01815	2.48007e-61	1.38498e-59
Ccl9	177.051	45.5523	3.26981e-61	1.81986e-59
Abcg1	2093.98	-1.99079	3.73617e-61	2.07245e-59
Gcnt1	4464.94	-1.77464	1.01646e-60	5.60071e-59
Lif	10827.5	4.90153	1.60734e-60	8.82701e-59
Rbpms	512.887	517.465	1.64524e-60	9.00525e-59
1700113H08Rik	438.71	-4.05045	2.09371e-60	1.14221e-58
Prcp	338.504	4.62382	2.49603e-60	1.35722e-58
Il13	951.913	-3.40137	4.12283e-60	2.22713e-58
Gimap6	819.945	2.74253	5.01823e-60	2.702e-58
Cdkn2b	295.373	5.87342	6.46001e-60	3.46701e-58
Acss2	1566.6	2.22154	6.92443e-60	3.70423e-58
Man1a	1282.52	2.1625	6.992e-60	3.72831e-58
Muc13	18547.1	-1.57613	7.07815e-60	3.76212e-58
Plxnd1	676.997	3.89628	1.25104e-59	6.62811e-58
Grm6	1267.7	18.6395	1.80968e-59	9.55717e-58
Arhgap45	11871.2	-1.5426	2.60801e-59	1.37294e-57
Syde2	233.666	-7.04346	3.33667e-59	1.75096e-57
Cyfip2	5260.79	-1.87592	5.1026e-59	2.66918e-57
Tanc1	416.593	4.17081	8.35283e-59	4.35559e-57
Gm11703	3792.2	-680.009	8.65795e-59	4.5005e-57
Cdkn1a	15621.9	-1.62088	1.41826e-58	7.34917e-57
Arap1	6036.97	-1.74452	1.63195e-58	8.43005e-57
Gm21083	324.331	-5.48213	3.12264e-58	1.60802e-56
Tspan9	188.967	11.6006	5.44543e-58	2.79543e-56
Atp1b3	10278.6	-1.52714	6.82866e-58	3.49244e-56
Lilra6	195.884	-8.17543	6.84544e-58	3.49244e-56
Trpv2	2364.26	-2.2651	6.95427e-58	3.53705e-56
Col18a1	7609.83	11.4282	8.58068e-58	4.35088e-56
Cited4	794.038	-3.68692	1.91583e-57	9.68463e-56
Irf5	238.604	5.99298	2.17623e-57	1.09674e-55
Kcnn4	10999.2	-1.59395	4.63798e-57	2.33027e-55
Arl11	290.142	5.42389	8.4797e-57	4.24756e-55
9030025P20Rik	380.635	-3.90186	9.83008e-57	4.9091e-55
Amd2	163.396	-36.4586	1.31907e-56	6.56754e-55
Myo1d	364.11	4.16315	1.42687e-56	7.08293e-55
Nnt	1127.05	-2.27919	2.31339e-56	1.14492e-54
Tma7-ps	414.243	-290.466	2.6112e-56	1.28845e-54
Adgrg7	1079.88	2.49894	2.83628e-56	1.39535e-54
Usp17la	436.021	98.5417	9.59597e-56	4.70687e-54
F13a1	733.054	-4.46051	1.09224e-55	5.34163e-54
Fam107b	6900.84	-1.64045	1.78717e-55	8.71445e-54
Stard5	238.619	5.52496	2.73343e-55	1.32893e-53
Cdk18	244.76	5.68069	3.56934e-55	1.73024e-53
Speer4e	1525.99	2.06478	5.85903e-55	2.83186e-53
Hectd2	442.392	3.61173	9.2375e-55	4.45177e-53
Cd53	14170.3	-1.51794	5.21649e-54	2.49938e-52
Socs5	722.546	2.49202	6.60915e-54	3.15749e-52
Slc16a3	2174.74	-2.0844	8.12038e-54	3.85718e-52
Spp1	1228.29	-12.1062	9.1505e-54	4.33403e-52
Abcc1	3898.06	-1.70517	1.13205e-53	5.34651e-52
Hes1	2110.25	-2.09882	1.30621e-53	6.15145e-52
Podxl	389.1	5.08623	1.57797e-53	7.41019e-52
Grb10	309.76	-4.4866	2.44017e-53	1.14266e-51
H2-T23	9578.19	-1.61553	3.59988e-53	1.68096e-51
Lilrb4a	25358.5	-1.57586	4.06788e-53	1.89414e-51
Hdgfl3	150.897	15.9392	4.47415e-53	2.07746e-51
Mcm7	4584.11	-1.58827	4.94492e-53	2.28962e-51
Gm21149	445.917	-4.58114	5.0121e-53	2.31425e-51
Dynlt1c	1480.98	-2.1507	1.06616e-52	4.9091e-51
Pianp	845.039	-925.324	1.08905e-52	5.00056e-51
Lmo4	2541.7	-2.0405	1.16196e-52	5.32054e-51
Kctd12	1852.94	2.47144	1.61352e-52	7.3678e-51
Clec4e	169.451	7.84048	2.26914e-52	1.0333e-50
B2m	20534.8	-1.46637	2.64692e-52	1.20202e-50
Cep55	1321.93	-2.05001	3.42347e-52	1.55041e-50
Unc13b	814.426	2.57825	3.9323e-52	1.77598e-50
Nfkbid	857.161	3.44088	4.03275e-52	1.81639e-50
Id2	2063.08	2.31731	1.03719e-51	4.65889e-50
Gm45855	2561.45	-496.406	1.33179e-51	5.96597e-50
Cish	9644.58	-1.65894	1.34318e-51	6.00076e-50
Sorl1	6858.06	7.47686	1.50062e-51	6.68603e-50
Tdrd5	1096.77	2.3266	1.58641e-51	7.04928e-50
Ezr	11223.9	-1.61107	2.20674e-51	9.77945e-50
Ctsb	7990.09	-1.51018	2.69862e-51	1.19273e-49
Osm	25969.9	-1.6725	2.78455e-51	1.22743e-49
Igsf8	1537.71	-1.95844	3.91327e-51	1.72038e-49
Ptp4a2	9239.82	-1.51542	3.92615e-51	1.72146e-49
Mcm5	4211.24	-1.60386	4.51223e-51	1.9732e-49
Inpp4b	8826.29	-1.60293	4.94396e-51	2.1563e-49
Klhl9	2173.62	-1.80707	5.24813e-51	2.28294e-49
Dock5	4010.38	2.01665	9.02255e-51	3.90426e-49
Serpina3g	12314	-1.58428	1.00418e-50	4.33396e-49
Sfxn1	3957.72	-1.80949	1.85684e-50	7.99313e-49
E2f8	1878.97	-1.9047	2.09964e-50	9.01481e-49
Hmox1	2179.58	-1.98215	3.25396e-50	1.39347e-48
Fry	1022.68	2.57922	4.12566e-50	1.7622e-48
Pepd	1403.1	2.05619	4.18797e-50	1.7842e-48
Serac1	589.243	-2.63559	5.60669e-50	2.38248e-48
Dmxl2	361.369	5.6464	5.82357e-50	2.4683e-48
Adi1	1876.48	-1.87782	7.01901e-50	2.96737e-48
Ccny	4948.08	-1.62261	7.64125e-50	3.22219e-48
Pxdc1	261.53	4.37788	8.27056e-50	3.47868e-48
Bin1	2623.85	-1.71432	1.98366e-49	8.32233e-48
Tpsb2	99140	4.87952	3.30879e-49	1.38117e-47
Slc26a11	392.017	-3.47317	7.85036e-49	3.26868e-47
P2rx1	924.27	-2.55639	1.63974e-48	6.79322e-47
Bckdhb	385.695	-3.64019	2.10003e-48	8.67837e-47
Ahnak2	3053.88	5.94035	2.19926e-48	9.06577e-47
Adk	832.608	-2.37453	4.09664e-48	1.68033e-46
Nphs2	12650.5	-1.7996	4.20775e-48	1.72164e-46
Pim2	5573.22	-2.02908	4.9243e-48	2.00984e-46
Hk2	2257.1	-1.86794	5.55112e-48	2.2601e-46
Lpcat2	5293.63	-1.64539	6.41941e-48	2.6072e-46
Zfp503	3306.68	-1.93473	6.68671e-48	2.7091e-46
Fam234b	1058.69	2.36373	7.15264e-48	2.89079e-46
Usp17ld	2012.08	164.952	8.44488e-48	3.40473e-46
Chpf	301.628	-4.14985	9.30411e-48	3.74202e-46
Pdzd2	141.027	23.4459	1.16517e-47	4.67481e-46
Shisa2	382.845	3.55521	1.38745e-47	5.55314e-46
Tmem104	5129.55	-1.67956	1.54394e-47	6.16456e-46
Adam8	3153.42	-1.87648	1.63506e-47	6.51264e-46
Pkd1l2	351.734	4.10136	1.87004e-47	7.43073e-46
Marchf3	141.232	11.8588	1.88704e-47	7.48027e-46
Fam20b	3435.84	-1.63075	2.13745e-47	8.45265e-46
Sp110	626.964	2.68617	2.51307e-47	9.91434e-46
Aftph	3599.05	-1.73947	2.67321e-47	1.0521e-45
Arf6	9322.62	-1.47794	2.77812e-47	1.09079e-45
Sfn	161.885	7.35193	3.58967e-47	1.4061e-45
Zfp831	326.223	-4.33289	4.34759e-47	1.69895e-45
Eno2	129.171	-28.6127	7.73053e-47	3.01381e-45
Serpinb1a	40992.2	-1.43655	8.80294e-47	3.42382e-45
Prc1	3098.43	-1.7423	9.96332e-47	3.86605e-45
Mapt	132.958	28.7625	1.16963e-46	4.52788e-45
Trim16	293.269	5.04105	1.34718e-46	5.20303e-45
Tmem154	4144.96	-1.58543	2.12217e-46	8.17705e-45
Ctsc	14014.8	-1.50971	2.28867e-46	8.79807e-45
Rasa3	4713.41	-1.70339	2.81773e-46	1.08068e-44
Arhgef7	2764.88	-1.88775	3.28003e-46	1.25507e-44
Ptp4a3	1755.56	-1.96553	3.38366e-46	1.29173e-44
Il6	6883.11	-1.91237	4.38748e-46	1.67108e-44
Lasp1	8313.52	-1.55749	4.59988e-46	1.74796e-44
Itga2b	44941.6	-1.49759	4.65442e-46	1.76462e-44
Pdia6	9814.54	-1.52889	4.83723e-46	1.82974e-44
Ckap2l	3278.45	-1.84597	5.29838e-46	1.99959e-44
Pttg1	851.821	-2.29343	9.68966e-46	3.64852e-44
Dtx4	11716.3	-1.56564	1.44023e-45	5.41067e-44
Plxdc2	9634.27	-1.50656	1.84696e-45	6.92294e-44
Slc43a3	2183.58	2.1571	2.64973e-45	9.88715e-44
Adcy8	657.551	23.704	2.88478e-45	1.07399e-43
Nfkbiz	3132.3	4.41018	3.29041e-45	1.22226e-43
Fam178b	277.638	4.15022	3.90824e-45	1.4485e-43
Psmb9	615.15	-2.69367	4.99334e-45	1.84241e-43
Mdm2	4322.12	-1.75836	5.01522e-45	1.84636e-43
Elovl7	159.335	6.87186	5.60531e-45	2.05902e-43
Cyth3	2163.34	-1.90689	8.02573e-45	2.93507e-43
Csf2rb2	238238	-1.56417	8.54832e-45	3.11929e-43
Tgfa	194.737	6.40912	8.62721e-45	3.14114e-43
Pdcd1lg2	306.869	4.23395	1.01324e-44	3.68105e-43
Nabp1	1761.93	-1.80758	1.02352e-44	3.71027e-43
Myh9	43098.8	-1.45007	1.47624e-44	5.32802e-43
Neto2	309.842	-4.27475	1.4976e-44	5.39332e-43
Jund	37041.5	-1.68222	1.53632e-44	5.52075e-43
Mafk	4737.76	-1.78082	2.18109e-44	7.82069e-43
Parp3	839.47	2.13743	2.33082e-44	8.33949e-43
Spty2d1	2562.87	2.15575	2.90533e-44	1.03726e-42
Ece1	904.319	2.4636	2.99515e-44	1.06702e-42
Tmem184b	2098.9	-1.7628	3.90244e-44	1.38725e-42
Lpcat4	1501.36	2.01638	4.69762e-44	1.66278e-42
Sync	224.117	-4.56729	4.6944e-44	1.66278e-42
Stab2	238.884	-5.53364	6.79967e-44	2.40168e-42
Spink2	1241.7	-2.36131	7.57577e-44	2.6701e-42
Lyn	7963.74	-1.48086	8.98607e-44	3.16042e-42
Pira1	409.846	-3.06445	1.7382e-43	6.1003e-42
Rassf6	148.477	69.1691	1.75771e-43	6.15571e-42
Ids	2180	-1.86851	3.24563e-43	1.13186e-41
Pdzph1	167.195	6.8681	6.55204e-43	2.28011e-41
Speer4c	156.666	-11.2388	7.38431e-43	2.56434e-41
Plek2	116.981	17.6153	9.1122e-43	3.15775e-41
Il1r2	2189.14	-1.96165	9.93975e-43	3.43732e-41
Ier5	8040.67	-1.81229	1.0707e-42	3.69492e-41
Cebpa	157.358	91.6925	1.54795e-42	5.32198e-41
Papolg	2240.2	-1.71887	1.54862e-42	5.32198e-41
Csgalnact1	724.598	2.52712	1.93345e-42	6.63069e-41
Arhgef5	110.392	21.8295	2.1922e-42	7.50251e-41
Ddah1	185.687	5.64708	2.62949e-42	8.96195e-41
Ubac2	1088.83	2.18645	2.83632e-42	9.64699e-41
Tmem158	899.476	-2.59198	3.11136e-42	1.05607e-40
Irgm2	464.76	-2.76258	3.12493e-42	1.05851e-40
Chmp4b	7024.18	-1.47147	4.42166e-42	1.49468e-40
Hmga1b	647.608	-880.381	4.79186e-42	1.61652e-40
C2cd2l	1750.36	-1.90507	5.10365e-42	1.71819e-40
Gch1	3818.35	-1.56509	5.36465e-42	1.80239e-40
Spred1	8658.7	-1.57456	8.5747e-42	2.87505e-40
Dicer1	5088.62	-1.54794	1.18589e-41	3.96817e-40
Galnt12	1016.83	2.29696	2.32315e-41	7.74226e-40
Dock7	341.673	-3.84623	2.69272e-41	8.95588e-40
Ocel1	737.963	-2.30484	2.98871e-41	9.92036e-40
Golm1	3082.43	-1.81269	4.10656e-41	1.36035e-39
Bcap29	2341.17	-1.70336	4.13689e-41	1.36765e-39
Mecom	184.007	6.41918	4.63062e-41	1.52783e-39
Slc27a1	1570.54	2.02153	6.69589e-41	2.20484e-39
Lzts2	602.155	2.36338	6.84542e-41	2.2496e-39
Ttk	783.236	-2.22303	1.14462e-40	3.75408e-39
Tlcd2	481.678	-2.91486	1.17266e-40	3.83843e-39
Pear1	1419.27	5.36437	1.48972e-40	4.86662e-39
Eya2	137.973	10.6443	3.84121e-40	1.2499e-38
H1f2	6412.57	-1.80262	4.00558e-40	1.30083e-38
Jak2	4915.01	-1.55054	4.02425e-40	1.30433e-38
H2az1	21333.9	-1.44441	6.07505e-40	1.96518e-38
Gm42226	3769.98	10521.6	6.17849e-40	1.99473e-38
Tmem43	3045.41	-1.62524	6.84166e-40	2.20454e-38
Dnajb1	11886.9	-1.59612	1.07609e-39	3.46065e-38
Cd244a	7293.87	-1.56732	1.3143e-39	4.21034e-38
Picalm	5328.05	-1.49073	1.3234e-39	4.23131e-38
Pkd2l1	142.49	-9.07741	1.444e-39	4.60797e-38
Plaat3	2222.16	-1.97738	1.64744e-39	5.24703e-38
Cpeb1	105.503	19.3093	2.20564e-39	7.0114e-38
Pdgfa	219.015	4.643	2.30969e-39	7.32805e-38
Gm16867	116.645	131.664	2.85756e-39	9.04894e-38
Rpl13a	42882.1	-1.57761	4.87815e-39	1.54179e-37
Nqo1	953.847	2.35722	5.12485e-39	1.61667e-37
Haspin	274.064	-3.54879	5.52177e-39	1.73857e-37
Degs1	5389.15	-1.51323	5.56285e-39	1.74817e-37
Trib1	105.987	15.3775	6.04245e-39	1.89529e-37
Hmgb2	9528.15	-1.45704	6.74278e-39	2.10696e-37
Gm15448	108.575	-14.6433	7.18648e-39	2.24137e-37
Arhgap31	159.662	115.551	8.7189e-39	2.71419e-37
Gm3435	338.318	-3.48457	1.23388e-38	3.82666e-37
Polg	724.279	-2.1553	1.34357e-38	4.15902e-37
Rnf128	16872	-1.38328	1.37789e-38	4.25729e-37
Mcl1	10170.7	-1.50165	1.41036e-38	4.3495e-37
Rps3a1	48154.6	-1.43751	1.42266e-38	4.37926e-37
Shroom4	256.766	4.2585	1.4634e-38	4.49628e-37
Lgals3bp	7266.49	-1.50867	1.49716e-38	4.59148e-37
Apobr	3909.37	-1.70439	1.58664e-38	4.85688e-37
Jcad	1704.79	5.96423	1.6683e-38	5.09741e-37
Gatm	190.469	-149.866	1.76868e-38	5.39416e-37
Esyt1	10145.2	-1.43471	1.89353e-38	5.76429e-37
Fut10	102.622	-29.3368	2.59288e-38	7.87872e-37
Tpbgl	1247.47	2.11848	2.78421e-38	8.44459e-37
Rgl1	568.255	-2.482	3.18385e-38	9.63796e-37
Usp17lc	300.462	345.577	3.18933e-38	9.63796e-37
Knstrn	1632.2	-1.72877	3.25416e-38	9.81593e-37
Fabp5	487.016	-2.63067	4.5242e-38	1.3622e-36
Numbl	185.015	5.61602	4.95334e-38	1.4887e-36
Aoah	176.437	6.14692	5.75749e-38	1.72725e-36
Top2a	11242.2	-1.49457	6.15672e-38	1.84367e-36
Mpp7	137.56	7.74458	6.29917e-38	1.88291e-36
Scd1	12558.5	-1.52582	6.7131e-38	2.00302e-36
Prkg1	225.945	4.19554	7.72794e-38	2.30167e-36
Kifc5b	610.036	-2.25237	8.65093e-38	2.57194e-36
Nkain1	137.014	6.95825	9.64507e-38	2.86235e-36
Cd200r4	7202.55	-1.63008	1.06497e-37	3.15482e-36
Galr3	710.201	2.49686	1.12016e-37	3.31239e-36
Hjurp	4109.85	-1.57082	1.15504e-37	3.40944e-36
Septin1	741.975	2.55974	1.24202e-37	3.65964e-36
Ptpn3	3169.98	-1.63288	1.5227e-37	4.47869e-36
Ccnjl	97.5596	15.8383	2.04163e-37	5.99435e-36
Smpdl3a	372.889	2.89512	2.20105e-37	6.45095e-36
Tbc1d23	1521.46	-1.84401	2.34954e-37	6.87396e-36
Glipr1	6539.86	-1.45781	3.03509e-37	8.86395e-36
Dars2	599.912	-2.34301	4.04002e-37	1.17781e-35
Ctla2b	2778.39	3.83875	5.73139e-37	1.66796e-35
Erc1	631.143	-2.45113	6.14609e-37	1.7855e-35
Adssl1	265.729	4.28345	7.39152e-37	2.14354e-35
Phldb3	7623.04	-1.45359	7.83263e-37	2.26749e-35
Lpar1	1903.83	-1.68525	8.3831e-37	2.4226e-35
Tubb2a	14340.5	-1.38762	1.33715e-36	3.85743e-35
Eef1a1	355171	-1.45857	1.48218e-36	4.26836e-35
Ankrd35	176.777	4.84847	1.54168e-36	4.43201e-35
Jaml	113.083	-10.4108	1.72885e-36	4.95285e-35
Adamts13	387.208	-4.07933	1.94411e-36	5.55989e-35
Usp2	98.4912	-12.4523	2.48014e-36	7.08061e-35
Ptgs1	3653.1	3.50915	2.65486e-36	7.55332e-35
Unc5b	4005.02	-1.67512	2.65071e-36	7.55332e-35
Plcb2	3968.28	-1.54737	3.13499e-36	8.90402e-35
Pecam1	20826.4	-1.35575	3.18288e-36	9.02452e-35
Hsd17b4	2319.28	-1.66879	3.32458e-36	9.41017e-35
Paox	463.891	-3.06094	3.39484e-36	9.59259e-35
Nrm	1578.21	-1.77977	4.87498e-36	1.37514e-34
Acsl3	2524.88	-1.63239	5.5261e-36	1.55616e-34
Tusc3	1371.15	-2.03226	5.79064e-36	1.62788e-34
Ecpas	3796.8	-1.5026	7.11973e-36	1.99812e-34
Vwa5a	18736.3	-1.39621	7.74365e-36	2.16775e-34
Rcsd1	126.382	7.93483	8.03541e-36	2.24367e-34
Pdlim7	1478.57	-1.9761	8.13689e-36	2.26818e-34
Nusap1	3107.76	-1.7228	8.38204e-36	2.33258e-34
Hmgn1	389.096	-3.35122	1.11153e-35	3.08799e-34
Nin	4400.29	-1.50626	1.23305e-35	3.41984e-34
Itgal	595.207	2.69115	1.29432e-35	3.58378e-34
Sytl3	2751.82	-1.61514	1.58153e-35	4.3717e-34
Efnb2	814.425	2.00911	1.63157e-35	4.50247e-34
Gm12508	370.726	-505.652	1.71567e-35	4.72668e-34
Thbd	167.19	5.54493	2.15941e-35	5.93927e-34
Foxq1	95.6112	18.0598	2.59399e-35	7.12271e-34
Cdk17	1321.47	-1.88668	2.76144e-35	7.56992e-34
Mif	2540.77	-1.8627	3.1454e-35	8.6082e-34
Gm14548	651.6	-1220.47	3.21291e-35	8.77841e-34
Rhbdf2	1250.46	2.09437	3.26177e-35	8.8972e-34
Rab6b	172.093	178.714	3.27802e-35	8.9268e-34
Plxna4	161.859	6.20828	3.50383e-35	9.52603e-34
Pilrb1	312.577	20.6806	3.55755e-35	9.65622e-34
Dbi	4347.39	-1.54733	3.87952e-35	1.05129e-33
Bcl2	9409.96	-1.60501	5.46549e-35	1.47622e-33
Hemk1	356.915	-2.97523	6.40678e-35	1.72764e-33
Rac2	30979.4	-1.46868	6.50305e-35	1.75074e-33
Slc25a33	398.466	-2.81603	6.84206e-35	1.83901e-33
Ube2c	3108.64	-1.62576	8.68186e-35	2.32973e-33
Agtrap	6724.84	-1.54876	8.70451e-35	2.33202e-33
Fbxo5	883.657	-1.99578	1.0622e-34	2.84112e-33
Fam174b	4479.01	-1.46794	1.13795e-34	3.03883e-33
Arhgap12	191.336	-4.37926	1.1737e-34	3.12924e-33
Tcf19	1597.34	-1.76408	1.19888e-34	3.19123e-33
Vcl	4029.69	-1.68206	1.27939e-34	3.40005e-33
Ldlrad4	3585.24	-1.72724	1.47603e-34	3.91634e-33
Gm9758	527.818	2.33033	1.74839e-34	4.63156e-33
Smad5	1517.53	-1.71591	2.06434e-34	5.45977e-33
Clec2i	367.016	-3.17625	2.40725e-34	6.35651e-33
Mt2	7241.85	-1.68404	2.61034e-34	6.87084e-33
Col6a2	148.281	6.72169	4.09403e-34	1.0759e-32
Ackr1	481.832	2.72826	4.98784e-34	1.30871e-32
Il18rap	1050.89	2.03574	5.7133e-34	1.49669e-32
Arhgap30	6197.64	-1.42246	5.83751e-34	1.52681e-32
Ak4	211.99	-4.44655	6.40274e-34	1.672e-32
Aurkb	1619.91	-1.74606	7.29017e-34	1.90073e-32
Fam117a	988.692	-1.86401	7.92658e-34	2.06341e-32
Cd96	1053.44	-1.8771	9.21752e-34	2.39568e-32
Frmd6	3062.7	-1.81899	1.1776e-33	3.05583e-32
Cenpe	2675.22	-1.62149	1.31996e-33	3.4199e-32
Spock2	1378.77	2.06723	1.32428e-33	3.42572e-32
Irf8	92.4326	31.095	1.40657e-33	3.6329e-32
Rec8	547.909	11.1647	1.88674e-33	4.86549e-32
Aida	3763.24	-1.70471	2.16705e-33	5.57098e-32
Egln3	108.844	-59.7252	2.67927e-33	6.87708e-32
Tjp2	1490.29	-1.79003	3.08364e-33	7.90273e-32
St3gal2	307.045	-4.4549	3.53455e-33	9.0443e-32
Tedc1	668.258	-2.12647	4.23473e-33	1.08192e-31
9430015G10Rik	571.525	-2.17567	5.85303e-33	1.49076e-31
Msi1	93.5847	-32.2335	6.36589e-33	1.6189e-31
Zfp385a	1844.67	-1.81445	7.11731e-33	1.80721e-31
Chd3	2643.21	-1.72144	7.42164e-33	1.88159e-31
Prss34	100.624	48.6011	9.19417e-33	2.32741e-31
Tuba8	4458.99	-1.5051	1.14229e-32	2.88716e-31
Aunip	281.663	-3.0541	1.52965e-32	3.86033e-31
Flywch1	1180.54	-1.7695	1.54674e-32	3.8975e-31
Otub2	497.877	2.30312	1.59523e-32	4.01356e-31
Car5b	527.134	2.36875	1.646e-32	4.13502e-31
F2r	31614	-1.46802	2.04241e-32	5.12308e-31
Tpm1	2279.53	-1.6524	2.36722e-32	5.92881e-31
Abhd17c	698.825	2.05503	2.44402e-32	6.10584e-31
Galnt18	156.239	5.93613	2.44529e-32	6.10584e-31
Btg1	25844.2	-1.60798	2.53134e-32	6.31118e-31
Aldh1l1	1035.4	-1.8514	2.59833e-32	6.46844e-31
Anxa11	5720.63	-1.4352	2.6561e-32	6.6023e-31
Tsnax	865.029	-1.89718	3.14485e-32	7.80546e-31
Chst11	4263.71	-1.70227	3.20652e-32	7.9466e-31
Cdkn2c	1283.35	-1.88271	3.38102e-32	8.36651e-31
Grap2	1614.5	-1.99213	3.79689e-32	9.38157e-31
Kif20a	2479.5	-1.6185	3.833e-32	9.45663e-31
Selenop	501.879	2.71642	7.11085e-32	1.74914e-30
Pfkl	2467.37	-1.71902	7.22241e-32	1.77395e-30
Nectin1	169.32	-6.46012	7.95737e-32	1.94867e-30
Hspg2	83.116	-18.3547	9.13605e-32	2.23401e-30
Sytl2	4916.62	3.73861	1.07271e-31	2.61919e-30
Akr1c12	4359.75	3.05759	1.26936e-31	3.09477e-30
Rasgrp1	521.344	-2.19612	1.44849e-31	3.5263e-30
Ifi203	440.032	-818.577	1.49972e-31	3.64565e-30
Acss1	2488.84	-1.61043	1.54113e-31	3.74081e-30
Hspbap1	143.9	5.00238	1.66229e-31	4.02898e-30
Zfp459	75.476	-11.7002	1.80269e-31	4.36288e-30
Gmds	2822.78	-1.51871	1.8126e-31	4.38046e-30
Aldh5a1	282.926	-3.20958	1.83416e-31	4.42608e-30
Cttn	1885.24	-1.71371	1.93591e-31	4.66482e-30
Il11ra1	85.2561	12.1809	1.93992e-31	4.66768e-30
Stk40	1576.01	-1.63158	1.97259e-31	4.73938e-30
Blcap	1342.28	-1.74772	2.13422e-31	5.12027e-30
Gimap8	490.897	2.29094	2.25153e-31	5.39389e-30
Kif17	92.5583	-12.1165	2.32417e-31	5.55985e-30
Lat	11973	-1.3926	3.22722e-31	7.70896e-30
Ablim1	308.746	15.8319	3.37673e-31	8.05446e-30
Mxd4	1439.88	-1.7578	3.39601e-31	8.08877e-30
Mri1	818.71	-1.92219	4.29256e-31	1.01948e-29
Ubald2	5357.92	-1.44808	4.4933e-31	1.06563e-29
Adcy7	7819.47	-1.68744	5.11074e-31	1.21032e-29
Sh3pxd2b	5460.96	-1.5074	5.43713e-31	1.28578e-29
Usp17le	96.5744	15.1134	6.49996e-31	1.53492e-29
Scamp1	505.612	2.52546	7.79802e-31	1.83882e-29
Plekhm1	2070.75	-1.57185	7.81009e-31	1.83904e-29
Depdc7	187.98	3.72455	9.13306e-31	2.14445e-29
Plp2	5644.77	-1.50198	9.18016e-31	2.15246e-29
Arf2	1707.13	-1.61906	1.16143e-30	2.71931e-29
Amph	84.1753	-37.4877	1.26949e-30	2.96814e-29
Dnajb6	7102.62	-1.40914	1.40427e-30	3.27862e-29
Rps19	22410.8	-1.41752	1.83252e-30	4.27243e-29
H2-Q1	143.241	-186.506	1.83576e-30	4.27396e-29
Sema4c	1970.62	-1.58829	2.02217e-30	4.70133e-29
Bub1b	2806.02	-1.60513	2.05838e-30	4.77879e-29
Hmgn2	9404.6	-1.4262	2.10471e-30	4.87266e-29
Ngrn	700.453	-2.06076	2.10392e-30	4.87266e-29
Ccna2	4605.96	-1.59872	2.39509e-30	5.53718e-29
Tuba1b	31599.7	-1.35879	2.40228e-30	5.54605e-29
Egr2	6637.24	4.71236	2.81477e-30	6.48928e-29
Acsbg1	621.085	6.90573	2.92361e-30	6.73081e-29
Cbwd1	451.989	-2.55839	2.94935e-30	6.78064e-29
Miga1	692.135	-2.20516	3.14391e-30	7.2179e-29
Slfn2	1762.78	-1.66498	3.38679e-30	7.76472e-29
Tpst2	675.329	2.08302	3.52289e-30	8.06558e-29
Ccl4	744.602	10.8703	3.55271e-30	8.12258e-29
Tnfrsf1b	825.309	2.35127	3.80631e-30	8.67839e-29
Rfc2	7637.06	-1.44154	3.90815e-30	8.88607e-29
Cd33	277.909	2.94288	4.39705e-30	9.98397e-29
Stx3	2478.68	-1.55521	4.90795e-30	1.11287e-28
Cdh24	117.924	-5.88569	5.65459e-30	1.28042e-28
Dnajc10	1877.52	-1.59724	6.01544e-30	1.36026e-28
Ncapg	1123.67	-1.7646	6.27789e-30	1.41767e-28
Ubash3a	229.997	-4.17003	7.13034e-30	1.60797e-28
Top1	3982.05	-1.48166	7.99193e-30	1.79982e-28
Adgrg3	23752.1	-1.39977	8.44619e-30	1.89953e-28
Mycn	947.591	-1.95981	8.84041e-30	1.98549e-28
Abhd8	1353.11	-1.76264	1.12009e-29	2.51222e-28
Blm	2225.37	-1.61486	1.13132e-29	2.53397e-28
Slfn9	1590.85	-1.72647	1.20777e-29	2.70155e-28
Fhl2	274.971	3.00494	1.40734e-29	3.1437e-28
Cracr2a	1120.06	-1.78675	1.51285e-29	3.37482e-28
Igf1r	334.987	3.01229	1.59426e-29	3.55163e-28
Anxa1	1402.15	6.57371	1.75897e-29	3.9133e-28
Gsdme	421.416	2.41413	1.76945e-29	3.93131e-28
Sgsm2	1382.51	-1.74779	1.80945e-29	4.01479e-28
P2ry2	141.535	-5.25252	1.95389e-29	4.32947e-28
Dusp14	153.973	5.07127	1.97822e-29	4.3775e-28
Plekha2	3924.69	-1.56663	1.98361e-29	4.38356e-28
Cdkn2d	3147.17	-1.54252	2.04319e-29	4.50921e-28
Zmat3	1633.28	-1.6154	2.16897e-29	4.7804e-28
Slc41a2	705.347	-1.99125	2.43584e-29	5.36143e-28
Htatsf1	1920.6	-1.64808	2.50069e-29	5.49687e-28
Syngr1	2752.06	-1.59759	2.55754e-29	5.61436e-28
Dusp5	4249.13	6.96981	2.59797e-29	5.69554e-28
Tnfrsf18	538.555	2.50513	2.64468e-29	5.79028e-28
Vldlr	146.159	-4.60734	2.7624e-29	6.04002e-28
Isoc2b	247.082	4.28726	3.36292e-29	7.34334e-28
Hdgf	17681.7	-1.36725	3.40196e-29	7.41878e-28
Pag1	911.925	-1.89432	3.4278e-29	7.4653e-28
Naip2	1262.25	-1.72027	3.69529e-29	8.03726e-28
Bace2	74.4042	24.3778	3.90982e-29	8.49269e-28
Uap1	1976.36	-1.5601	4.0532e-29	8.79258e-28
Rtl5	194.652	4.25553	4.27542e-29	9.26248e-28
H2aj	2383.59	-1.60186	4.47917e-29	9.69119e-28
Zfp36l2	61132.8	-1.42259	4.54355e-29	9.81763e-28
Kif23	1997.41	-1.6519	4.61966e-29	9.96907e-28
Lcor	1121.78	-1.83944	4.90811e-29	1.05777e-27
Asf1b	2251.1	-1.62958	5.35299e-29	1.15215e-27
Ccpg1	3039.41	-1.47885	6.13875e-29	1.31955e-27
Cyp4f18	95.8727	65.1441	6.7173e-29	1.44204e-27
Fggy	182.383	5.14842	8.12535e-29	1.74205e-27
Nuf2	1640.38	-1.68972	8.33777e-29	1.78528e-27
BC029722	1821.21	-1.584	8.61736e-29	1.84276e-27
Rtn4rl1	311.911	2.71024	9.10474e-29	1.94446e-27
Pdxk	689.874	-2.29831	1.13612e-28	2.42324e-27
Pop4	544.786	2.28348	1.17013e-28	2.49255e-27
Slc8a1	559.29	-2.42994	1.22864e-28	2.61383e-27
Dlgap5	1610.46	-1.6457	1.28022e-28	2.72006e-27
Acot11	1472.33	-1.64407	1.29171e-28	2.74095e-27
Arhgap18	4834.92	-1.4362	1.37028e-28	2.90394e-27
Lama5	9611.1	2.42184	1.42108e-28	3.00773e-27
Zfp704	2687.55	-1.63731	1.68547e-28	3.56276e-27
Egr1	110914	-1.44774	1.70567e-28	3.60086e-27
Htra1	1184.94	4.60678	1.76692e-28	3.7254e-27
Thsd4	3291.22	3.68021	1.8279e-28	3.84907e-27
Bub1	1221.91	-1.84183	1.97116e-28	4.14545e-27
Pimreg	1566.71	-1.62584	2.03351e-28	4.27114e-27
Ankrd54	1811.8	-1.57929	2.14417e-28	4.49786e-27
Tprgl	4267.68	-1.43045	2.30215e-28	4.82314e-27
Mcm2	3971.66	-1.45771	2.60257e-28	5.44564e-27
Grn	8866.18	-1.41767	3.18786e-28	6.66186e-27
Pgm1	1284.38	-1.64951	3.27711e-28	6.83973e-27
LOC118568783	1792.87	-2.09849	3.28408e-28	6.84562e-27
Sgce	122.894	5.49019	3.48945e-28	7.26455e-27
Nxpe4	219.869	3.53349	4.1881e-28	8.69714e-27
Rad54l2	1748.44	-1.62645	4.94363e-28	1.02532e-26
Tbc1d2	124.166	5.11998	4.96528e-28	1.02852e-26
Morf4l1	8662.25	-1.36702	5.20228e-28	1.07627e-26
Ccl3	1111.19	11.9868	6.12656e-28	1.26432e-26
Nfam1	689.112	-1.9195	6.8927e-28	1.42065e-26
Map7	400.743	2.40014	7.02982e-28	1.44531e-26
Ubxn11	70.206	40.0955	7.02162e-28	1.44531e-26
Mcpt2	2.20847e+06	-1.50871	7.10409e-28	1.45877e-26
Anapc5	6653.8	-1.3646	7.14782e-28	1.46592e-26
Kremen1	701.61	-1.91647	8.05438e-28	1.6498e-26
Adgra1	696.702	20230.2	8.1758e-28	1.6726e-26
Ccnl1	3718.45	-1.59711	8.27584e-28	1.69097e-26
Zdhhc24	452.859	-2.22196	1.06258e-27	2.16846e-26
Fgd3	2306.96	-1.54221	1.20843e-27	2.46003e-26
Atf3	1947.15	20.6001	1.56625e-27	3.18451e-26
Dennd4c	1770.83	-1.58395	1.7348e-27	3.52288e-26
Cdkn1b	1516.95	-1.69901	1.92307e-27	3.90042e-26
Klc3	174.245	3.88828	2.11165e-27	4.27765e-26
LOC118568416	185.993	4.47073	2.27599e-27	4.60492e-26
Hmgcs1	8888.86	-1.43496	2.34651e-27	4.74178e-26
Tiparp	4906.92	-1.51079	2.69015e-27	5.42956e-26
Btg2	968.945	4.53038	2.77e-27	5.58391e-26
Dusp7	444.08	2.2591	2.77513e-27	5.58744e-26
Frmpd4	86.8177	8.00962	3.04237e-27	6.11062e-26
Jak3	4289.71	-1.4654	3.08196e-27	6.18263e-26
C5ar2	72.307	37.9652	3.27321e-27	6.55832e-26
AU040320	1501.81	-1.59687	3.36459e-27	6.73325e-26
Parvb	81.7702	8.56438	3.58466e-27	7.16498e-26
Atp8b5	1232.31	5939.56	3.65002e-27	7.28681e-26
B3gnt7	477.783	2.17338	3.78451e-27	7.54619e-26
Mad2l1	2324.21	-1.51916	4.1611e-27	8.28711e-26
Ggh	574.802	2.10955	4.41005e-27	8.77234e-26
Dhcr7	3733.19	-1.48819	4.49267e-27	8.92595e-26
Il1b	431.359	9.68925	4.5492e-27	9.0274e-26
Ccdc122	228.038	3.42399	4.62797e-27	9.16172e-26
Ypel3	4692.95	-1.45737	4.65293e-27	9.2001e-26
Pgk1	12260.5	-1.42994	4.77105e-27	9.42239e-26
Itln1	269.581	-483.543	5.23271e-27	1.03218e-25
Aff1	1392.98	-1.70632	5.98388e-27	1.17895e-25
Cobl	13327.3	-1.50808	6.0342e-27	1.18744e-25
Plscr1	13546.8	-1.60439	6.17524e-27	1.21375e-25
Draxin	294.244	2.62925	6.18533e-27	1.21429e-25
Mcm10	902.589	-1.81342	6.25591e-27	1.22669e-25
Pip5k1c	8536.61	-1.3789	6.31212e-27	1.23625e-25
Creg1	11958.2	-1.32409	6.39074e-27	1.25016e-25
Kif13a	1142.02	-1.90958	6.56815e-27	1.28335e-25
Cox6a1	5347.46	-1.41344	8.83954e-27	1.72512e-25
Eif4b	23472.1	-1.33227	9.02886e-27	1.75999e-25
Lmna	4405.48	-1.43571	1.05779e-26	2.05951e-25
Aim2	1199.64	-1.69712	1.09237e-26	2.12434e-25
Iffo2	159.403	3.97781	1.11058e-26	2.15721e-25
Gadd45g	3612.54	-1.65419	1.20575e-26	2.33882e-25
Mia2	6515.78	-1.46754	1.20691e-26	2.33882e-25
Lrrc25	183.64	-4.07988	1.3716e-26	2.65486e-25
Flt3l	2368.55	-1.54877	1.71496e-26	3.31558e-25
Gbp2	320.574	2.44894	1.84898e-26	3.57051e-25
Rhoj	446.902	2.53353	1.96339e-26	3.78702e-25
Rpl28	23914.4	-1.31599	2.16129e-26	4.16387e-25
Tmem132e	73.9838	-14.2754	2.62006e-26	5.03601e-25
Epas1	115.964	-7.26844	3.12848e-26	6.00624e-25
Prr11	1457.11	-1.69017	3.16307e-26	6.0656e-25
Zwint	4331.34	-1.38682	3.24968e-26	6.22447e-25
Rps17	15969.5	-1.3684	3.40823e-26	6.5206e-25
Eno1	30703.8	-1.38577	4.28389e-26	8.18644e-25
Slc39a4	2426.35	-1.48403	4.29628e-26	8.20063e-25
Ank	3110.92	-1.6028	4.32021e-26	8.2368e-25
Cdca2	1321.32	-1.71875	4.75398e-26	9.05338e-25
Pea15a	2743.55	-1.46137	5.11731e-26	9.73408e-25
Ninj1	3650.43	-1.45137	5.29374e-26	1.00581e-24
Cep126	1256.27	-1.7134	5.99774e-26	1.13826e-24
Pi4k2a	1630.35	-1.57114	6.26082e-26	1.18683e-24
Marcksl1	231.171	3.60584	6.60007e-26	1.2497e-24
Smim14	2332.28	-1.53116	6.9831e-26	1.32072e-24
Egr3	7536.07	9.79195	7.16382e-26	1.35335e-24
Gzme	69.2744	16.4847	7.25048e-26	1.36816e-24
Rgs12	7656.12	-1.46325	7.87457e-26	1.48423e-24
Arrb2	4723.3	-1.37837	7.89414e-26	1.48622e-24
Klrb1f	134.542	-6.5291	8.67503e-26	1.62953e-24
Nampt	2736.03	-1.55101	9.99679e-26	1.87567e-24
Fdps	9017.6	-1.42159	1.01899e-25	1.90975e-24
Ybx3	2306.74	-1.54341	1.11343e-25	2.08436e-24
Fgfr1	989.835	4.76759	1.17446e-25	2.19614e-24
Scly	1501.92	-1.64553	1.18675e-25	2.21661e-24
Wdfy4	5389.61	-1.47677	1.42871e-25	2.66253e-24
Rpl12	32275.8	-1.3592	1.48425e-25	2.76291e-24
Rps7	34738.2	-1.36759	1.49235e-25	2.77486e-24
Fosl2	1412.75	-1.72818	1.51981e-25	2.82274e-24
Tubb2b	3819.6	-1.60959	1.56717e-25	2.90745e-24
Ftl1	120467	-1.39147	1.58222e-25	2.93208e-24
Tuba4a	10085.6	-1.35458	1.65662e-25	3.06308e-24
Epm2a	173.768	-3.56823	1.6626e-25	3.0707e-24
Arpp21	62.5273	15.7383	1.70568e-25	3.14676e-24
Acat2	3276.88	-1.48527	1.77967e-25	3.2796e-24
Jpt1	5129.74	-1.37587	1.87854e-25	3.45794e-24
Dhdh	313.994	-2.80132	2.0767e-25	3.81845e-24
Zfand2a	972.085	-1.85194	2.18499e-25	4.0131e-24
Cks1b	2029.31	-1.52039	2.22899e-25	4.08937e-24
Pcx	1949.94	-1.75048	2.58376e-25	4.73498e-24
Eid2	238.565	-3.49551	2.76614e-25	5.06359e-24
Tpt1	83643.2	-1.33614	3.70895e-25	6.78197e-24
Ptpn18	630.692	-1.96122	3.71625e-25	6.7878e-24
Nckap1	2176.06	-1.48188	3.82081e-25	6.97108e-24
Trim12c	1123.37	-1.69211	3.97787e-25	7.24963e-24
Cntrob	1281.83	-1.66634	3.98613e-25	7.25668e-24
Klf10	941.224	-1.79144	4.09659e-25	7.44957e-24
Prnp	109915	-1.26282	4.57949e-25	8.31857e-24
Cdk1	2432.77	-1.5325	4.62138e-25	8.38545e-24
LOC118568080	665.837	-1.95131	4.70592e-25	8.52948e-24
Cmip	7469.72	-1.49529	4.85605e-25	8.79196e-24
Ppp1r3e	132.622	4.2945	5.241e-25	9.47852e-24
Edem1	6424.67	-1.36702	5.29053e-25	9.55765e-24
Ubiad1	659.884	-1.9621	5.64246e-25	1.01823e-23
Cast	3680.85	-1.41212	5.9462e-25	1.07187e-23
Gm10499	837.833	-3975.17	6.94171e-25	1.2486e-23
Gpd1l	2192.19	-1.55759	6.97623e-25	1.25345e-23
Entpd1	2003.6	-1.51683	7.08698e-25	1.27196e-23
Aurka	1161.44	-1.77465	7.28387e-25	1.30588e-23
Etv6	2605.13	-1.51374	7.33048e-25	1.31282e-23
Pycard	857.612	-1.9224	7.39507e-25	1.32295e-23
Itpr2	5979.72	-1.4974	7.54895e-25	1.34902e-23
Hdac6	1010.16	-1.7117	7.65286e-25	1.36611e-23
Hmgn3	328.143	-2.59013	7.86948e-25	1.40326e-23
St8sia4	1310.77	-1.72153	8.343e-25	1.4861e-23
H2-DMb1	479.868	1299.4	8.55529e-25	1.52227e-23
Gm3650	67.7591	-36.3693	8.80182e-25	1.56445e-23
Tacc3	2508.23	-1.49679	8.9269e-25	1.58498e-23
Ksr1	965.308	-1.73874	9.9547e-25	1.76557e-23
Ndrg2	174.699	3.43046	9.96859e-25	1.76614e-23
Fmnl1	3206.47	-1.58315	1.0281e-24	1.81954e-23
Pacs2	3446.46	-1.44116	1.05615e-24	1.86718e-23
Inppl1	1233.48	-1.67985	1.08988e-24	1.92476e-23
Traf3ip3	608.287	-1.90837	1.13182e-24	1.99669e-23
Vwa8	771.585	-1.82803	1.14238e-24	2.01318e-23
Ankrd34b	212.592	-3.11949	1.19516e-24	2.10394e-23
Meis3	163.367	4.60966	1.29824e-24	2.28297e-23
Zfp950	430.814	2.18869	1.53013e-24	2.68788e-23
Septin6	463.796	2.20939	1.57791e-24	2.76853e-23
Tmpo	8035.43	-1.3755	1.57938e-24	2.76853e-23
Runx2	82.9509	10.4673	1.74362e-24	3.05318e-23
Ddost	10752.1	-1.34022	1.80396e-24	3.1555e-23
Per1	1053.46	-1.70684	1.90157e-24	3.32271e-23
Rpl31	19041	-1.34852	1.95995e-24	3.42112e-23
Ffar2	368.218	-3.0872	2.12138e-24	3.69898e-23
Rgs13	429.237	-9.01934	2.80286e-24	4.88212e-23
Pink1	4023.28	-1.54815	2.88242e-24	5.01541e-23
Psmb8	2909.71	-1.48486	3.11442e-24	5.4134e-23
Sp100	760.128	-1.79755	3.41061e-24	5.922e-23
H2-Q2	384.545	-10502.5	3.59113e-24	6.2289e-23
Vill	371.366	9929.97	3.60646e-24	6.24894e-23
Kif15	1476.08	-1.61375	3.98163e-24	6.89176e-23
Papss2	14105	-1.3262	4.62178e-24	7.99142e-23
Slc19a2	387.415	2.41582	4.71928e-24	8.15149e-23
Pclaf	3544.58	-1.44326	5.02963e-24	8.67847e-23
Ifitm2	27547	-1.29348	5.06971e-24	8.73851e-23
Dok1	1743.12	-1.63176	5.14893e-24	8.86582e-23
Frmd4a	4204.55	-1.43379	5.36217e-24	9.22338e-23
Timeless	1033.18	-1.64978	5.38567e-24	9.25417e-23
Ifi47	307.854	2.40553	5.81223e-24	9.97676e-23
Sat1	3448.61	-1.52005	6.42717e-24	1.10209e-22
Epcam	616.582	-2.19718	8.01004e-24	1.37208e-22
Ndst2	7771.84	-1.46413	8.47716e-24	1.4506e-22
Ptpn4	616.317	2.02165	8.96932e-24	1.53323e-22
Tiam2	3993.81	-1.52864	9.14208e-24	1.56114e-22
Csgalnact2	3466.87	-1.47018	9.44463e-24	1.61114e-22
Fah	386.905	-2.18329	1.03017e-23	1.75553e-22
Golph3	4044.47	-1.38246	1.03606e-23	1.76376e-22
Card11	9023.07	-1.36441	1.06929e-23	1.81846e-22
Itih5	426.037	2.1044	1.08581e-23	1.84464e-22
Oxct1	2535.58	-1.45724	1.10378e-23	1.87325e-22
Dnah8	5699.87	-1.45373	1.12784e-23	1.91213e-22
Snap23	4511.38	-1.39459	1.21557e-23	2.05874e-22
Rps6ka2	2575.58	-1.69907	1.2331e-23	2.0863e-22
Man1a2	2853.8	-1.45218	1.30264e-23	2.20171e-22
Zdhhc18	2803.76	-1.43177	1.49771e-23	2.52624e-22
Bmp7	138.598	4.29839	1.55511e-23	2.62039e-22
Gramd4	2180.29	-1.48346	1.79163e-23	3.01585e-22
Egln1	1843.82	-1.77023	1.79677e-23	3.02143e-22
Kif22	1908.32	-1.59651	2.04084e-23	3.42836e-22
Slc20a1	4442.58	-1.60741	2.05972e-23	3.45656e-22
Cox8a	5141.21	-1.38825	2.13059e-23	3.57187e-22
Ltbp1	68.4731	-16.4393	2.28231e-23	3.82235e-22
Tnfrsf9	637.443	2.14209	2.3055e-23	3.85728e-22
Emilin2	8671.84	-1.38011	2.40368e-23	4.01747e-22
2610507B11Rik	12921	-1.37711	2.43771e-23	4.07024e-22
Rcbtb2	4605.37	-1.48174	2.49223e-23	4.15707e-22
Dnase2a	5155.87	-1.38527	2.49779e-23	4.16215e-22
Lrrc1	1463.35	-1.54779	2.52834e-23	4.20881e-22
Odc1	5236.12	-1.59321	2.58726e-23	4.30256e-22
Nt5dc2	570.282	-1.89848	2.60367e-23	4.3255e-22
Dcaf8	3241.5	-1.40341	2.60838e-23	4.32896e-22
Foxm1	2217.27	-1.60713	3.00712e-23	4.98572e-22
Fyn	1275.07	-1.66169	3.14596e-23	5.2107e-22
Kcne3	2336.58	-1.561	3.28366e-23	5.43333e-22
Myh10	295.463	2.82516	3.31869e-23	5.4858e-22
Gpx1	11398.3	-1.33738	3.41213e-23	5.63461e-22
Rhof	5143.47	-1.37964	3.44158e-23	5.67758e-22
Dtnbp1	2888.32	-1.46343	3.58605e-23	5.91001e-22
Eef1aknmt	502.164	2.04561	3.65829e-23	6.02306e-22
Smurf1	2167.09	-1.50088	4.42988e-23	7.28616e-22
Synj2	1747.43	-1.60844	4.53929e-23	7.45869e-22
Serpinb6a	3842.57	-1.42712	4.90195e-23	8.0466e-22
Mthfd1l	2160.73	-1.53337	4.99108e-23	8.18478e-22
Myorg	165.193	-3.60085	5.08257e-23	8.32654e-22
Pde5a	352.697	-2.39694	5.12038e-23	8.38019e-22
Kif2c	1218.98	-1.64689	5.27189e-23	8.61962e-22
Fam162a	1322.24	-1.65424	5.53854e-23	9.04664e-22
Flywch2	111.335	4.35571	5.73608e-23	9.36007e-22
Sesn2	1388.41	-1.57203	6.12014e-23	9.97691e-22
Trim5	100.265	91.7424	6.78644e-23	1.10413e-21
Wipf1	5412.97	-1.3739	7.73658e-23	1.25748e-21
Cdca8	1985.75	-1.56499	7.76789e-23	1.26133e-21
Cmas	3415.11	-1.38361	9.09859e-23	1.47595e-21
Rpl23	33797.1	-1.31627	9.19366e-23	1.48991e-21
Aplp2	2680.72	-1.42527	9.45579e-23	1.53089e-21
Filip1l	469.563	2.14979	1.02926e-22	1.66475e-21
Cds2	5601.67	-1.39395	1.03891e-22	1.67871e-21
Acacb	64.3718	-11.8591	1.07981e-22	1.74139e-21
Ccnf	1198.77	-1.73614	1.07955e-22	1.74139e-21
Bex3	667.258	-1.93313	1.21032e-22	1.94997e-21
Tmem237	433.923	-2.14809	1.38803e-22	2.23409e-21
Pcsk9	60.0645	-12.4948	1.40011e-22	2.25134e-21
Kmo	101.813	141.247	1.42672e-22	2.29191e-21
Lrr1	237.393	-2.62513	1.46321e-22	2.34597e-21
Capn15	799.85	-1.75359	1.53501e-22	2.4587e-21
Troap	583.413	-2.03499	1.537e-22	2.4595e-21
Spag5	1415.3	-1.6586	1.65215e-22	2.6412e-21
Tmem120a	941.008	-1.65407	1.82438e-22	2.91372e-21
Plcb1	821.562	-1.75374	2.08392e-22	3.32502e-21
Sox6	148.498	3.62669	2.13528e-22	3.40368e-21
Rbpj	5045.99	-1.36909	2.1581e-22	3.43674e-21
Trim25	1329.03	-1.67238	2.24207e-22	3.56703e-21
Ugcg	1936.84	-1.49631	2.28533e-22	3.63236e-21
H2-T-ps	158.271	3.27408	2.55364e-22	4.05492e-21
Smc4	4387.47	-1.42895	2.56428e-22	4.0679e-21
Evi5	253.763	-2.66201	3.0073e-22	4.76612e-21
Nt5c3	4016.49	-1.41154	3.07203e-22	4.86404e-21
Nek2	1584.91	-1.60605	3.35024e-22	5.29946e-21
Epb41	4913.57	-1.39192	3.57561e-22	5.65055e-21
Wdtc1	3252.5	-1.46567	3.63075e-22	5.73222e-21
H13	3121.38	-1.39616	4.05019e-22	6.38833e-21
Plgrkt	1874.82	-1.4909	4.24673e-22	6.69194e-21
Colgalt1	5639.34	-1.33269	4.5638e-22	7.18472e-21
Mfap3l	633.774	-1.82974	4.66965e-22	7.34438e-21
Lcp2	8831.66	-1.34571	5.5299e-22	8.68909e-21
Rnf150	2887.46	-1.55753	6.11933e-22	9.60612e-21
Vopp1	5614.48	-1.36976	7.02259e-22	1.10136e-20
Mindy1	5485.68	-1.35958	7.26466e-22	1.13824e-20
Ralgps2	782.957	-1.94018	7.30938e-22	1.14417e-20
Isyna1	2150.64	-1.5502	7.56994e-22	1.18271e-20
Snx27	1012.74	-1.64171	7.56433e-22	1.18271e-20
Ezh2	1901.6	-1.48075	7.65645e-22	1.1951e-20
Ubtd1	873.676	-1.73348	7.84542e-22	1.22344e-20
Osbpl3	649.361	-1.79584	8.20957e-22	1.27902e-20
Tspyl3	152.674	-3.3858	8.5416e-22	1.3295e-20
Stxbp5	8209.53	-1.33755	8.63877e-22	1.34336e-20
Cntn5	4011.85	-3.93266	9.55417e-22	1.48431e-20
Itpa	1089.22	-1.62892	9.87126e-22	1.53213e-20
Prkar1a	13852.7	-1.28071	1.00323e-21	1.55566e-20
Map11	2550.78	-1.49423	1.02231e-21	1.58376e-20
Dock2	9643.72	-1.3237	1.04744e-21	1.62117e-20
Eef2	120921	-1.24128	1.06338e-21	1.6443e-20
Fnbp1l	76.7257	9.26751	1.3096e-21	2.02314e-20
Map3k7	7378.53	-1.31755	1.3986e-21	2.15863e-20
Cebpb	1422.77	-1.64141	1.42403e-21	2.19583e-20
Slco3a1	148.677	-4.63091	1.43869e-21	2.21637e-20
Dhfr	844.531	-1.71658	1.48466e-21	2.28505e-20
Mrtfa	2969.58	-1.41822	1.60355e-21	2.46574e-20
Hic1	4447.2	-1.45443	1.79731e-21	2.75854e-20
Spcs3	15417.7	-1.27371	2.07157e-21	3.1736e-20
Ptpn2	2702.52	-1.68388	2.09512e-21	3.2067e-20
Insr	894.579	-1.7222	2.15587e-21	3.29663e-20
Snx18	3414.05	-1.42998	2.18008e-21	3.33056e-20
Ankrd27	1546.46	-1.51299	2.57816e-21	3.93509e-20
Rsad2	60.6544	9.55997	2.69069e-21	4.10305e-20
Tns3	373.517	2.58273	2.91774e-21	4.44519e-20
Rasa4	147.502	4.0189	3.2508e-21	4.94803e-20
Smad7	3594.88	-1.57226	3.36296e-21	5.11405e-20
Klra2	50.6306	23.9857	3.4118e-21	5.18356e-20
Incenp	3325.31	-1.44314	3.44666e-21	5.2317e-20
Plk1	2062.14	-1.61835	3.56203e-21	5.40186e-20
Riox2	1131.59	-1.61553	3.71916e-21	5.63498e-20
Arhgef18	167.881	3.11646	4.16999e-21	6.31227e-20
Shank3	51.8004	20.3974	4.2994e-21	6.5022e-20
Spats2	365.071	-2.3175	4.4553e-21	6.73183e-20
Cbx3	5780.09	-1.37366	4.92344e-21	7.43238e-20
Ccnb2	3066.49	-1.49291	5.12395e-21	7.728e-20
Itpripl1	425.348	-2.02465	5.18606e-21	7.81455e-20
Afdn	1075.8	-1.59211	5.97443e-21	8.99429e-20
Rnf217	391.216	2.19295	6.16074e-21	9.26634e-20
Qser1	330.891	2.31646	6.30376e-21	9.47284e-20
Ptpn22	309.871	2.23214	6.44966e-21	9.68327e-20
Ube2l6	164.314	-3.77719	7.19155e-21	1.07873e-19
Rpgrip1	79.8082	6.49147	8.31232e-21	1.24572e-19
Bmper	65.779	7.47808	8.33018e-21	1.24726e-19
Gm3325	124.96	3.66416	9.15704e-21	1.36983e-19
Abhd14a	736.018	-1.76162	9.69284e-21	1.44867e-19
Tap2	6407.4	-1.36973	1.03594e-20	1.54689e-19
Adamtsl1	378.401	-2.22903	1.06188e-20	1.58419e-19
Galnt1	9298.38	-1.28693	1.08029e-20	1.61021e-19
Birc5	2197.93	-1.5048	1.14284e-20	1.7019e-19
Adam10	6223.89	-1.35349	1.27057e-20	1.89041e-19
Txnip	5233.63	-1.45574	1.4451e-20	2.14816e-19
Lmnb1	4488.6	-1.42163	1.59873e-20	2.37227e-19
Cdh4	80.5507	-5.45763	1.60509e-20	2.37956e-19
Sirpa	1147.67	-1.94737	1.67011e-20	2.47373e-19
Stk38l	731.224	-1.88175	1.89395e-20	2.80278e-19
Pih1d1	1875.07	-1.44508	1.93101e-20	2.85506e-19
Cnr2	490.571	-2.03995	2.01603e-20	2.97544e-19
Kif18b	1076.9	-1.69946	2.0153e-20	2.97544e-19
Itgb1	4968.51	-1.31429	2.03997e-20	3.00808e-19
Espl1	1490.26	-1.60297	2.04725e-20	3.01614e-19
Cyp2d22	55.9203	9.67178	2.36867e-20	3.48657e-19
Col27a1	535.025	5.03118	2.37849e-20	3.49791e-19
Nrn1	622.579	-4.64047	2.50829e-20	3.68551e-19
Aprt	1394.32	-1.51573	2.73508e-20	4.01518e-19
Nsf	8650.1	-1.34286	2.95509e-20	4.3343e-19
Ciapin1	950.91	-1.60906	3.06343e-20	4.48923e-19
Rap1gap2	811.765	-1.81814	3.06954e-20	4.4942e-19
Spc25	1152.86	-1.56988	3.14859e-20	4.60586e-19
Spata13	95.6961	5.2076	3.21177e-20	4.69412e-19
Tecpr1	1113.08	-1.64235	3.34515e-20	4.88474e-19
Dennd11	372.607	-2.04707	3.3507e-20	4.88854e-19
Sgo2a	712.252	-1.77566	3.36263e-20	4.90161e-19
Kntc1	1092.53	-1.56867	3.3851e-20	4.93002e-19
Cx3cl1	112.011	202.977	3.708e-20	5.39554e-19
Ttc7b	3205.85	-1.39524	3.76091e-20	5.46771e-19
Srxn1	939.394	-1.60693	3.79398e-20	5.51093e-19
Cd1d1	126.014	3.49666	4.08904e-20	5.93431e-19
B4galt1	6793.63	-1.32201	4.23743e-20	6.14428e-19
LOC115489417	317.234	2.84291	5.09161e-20	7.37637e-19
Nox4	54.2489	13.3665	5.3042e-20	7.67762e-19
Trim30a	718.385	-1.75637	5.69378e-20	8.23432e-19
Ttll10	178.052	-4394.81	5.92125e-20	8.55579e-19
Fkbp2	1995.36	-1.47708	6.06651e-20	8.75803e-19
Fignl1	812.609	-1.72493	6.11968e-20	8.82708e-19
Dbndd2	278.581	2.37562	6.59416e-20	9.50318e-19
Lipo3	369.556	2.25716	6.64705e-20	9.57106e-19
Fkbp4	4181.43	-1.34774	7.15173e-20	1.02888e-18
Blmh	2164.96	-1.57994	7.21661e-20	1.03731e-18
2900026A02Rik	4286.37	-1.51091	7.33662e-20	1.05364e-18
Lhfpl1	54.1968	10.2423	8.0064e-20	1.14883e-18
Gcn1	3764.55	-1.40672	8.13959e-20	1.16693e-18
Fsd1l	103.358	4.45371	8.43457e-20	1.20765e-18
Rrm2	3669.71	-1.3958	8.4382e-20	1.20765e-18
Cercam	233.413	-2.57931	9.39862e-20	1.34394e-18
Arhgap19	888.302	-1.69492	9.60437e-20	1.37217e-18
Paqr8	457.913	-1.90938	9.64456e-20	1.37672e-18
Eps8l1	113.859	199.656	1.03673e-19	1.47862e-18
Gm26637	110.365	3.81228	1.11595e-19	1.58886e-18
Selenow	1137.64	-1.65049	1.14581e-19	1.62997e-18
Tk1	999.359	-1.64475	1.28623e-19	1.82658e-18
Snap47	937.893	-1.6102	1.41166e-19	2.00298e-18
Camk2n1	228.69	2.63639	1.44242e-19	2.04486e-18
Habp4	121.277	-3.70395	1.47996e-19	2.09629e-18
Sdsl	238.221	-2.44374	1.49669e-19	2.11817e-18
Rrbp1	13544.8	-1.30707	1.52787e-19	2.16046e-18
Rps12	26039.2	-1.37751	1.54419e-19	2.18167e-18
Ptgr1	811.7	-1.67919	1.83161e-19	2.58552e-18
Phf19	455.751	-1.96625	1.98841e-19	2.80447e-18
Clmn	44.7708	-14.097	2.12241e-19	2.98836e-18
Hpgds	2426.37	-1.57536	2.13765e-19	3.00727e-18
Alpk1	452.689	-1.96485	2.14319e-19	3.01249e-18
Knl1	1889.21	-1.54812	2.16976e-19	3.04725e-18
Tgoln1	4560.46	-1.34773	2.21083e-19	3.1023e-18
Mxd3	531.004	-1.92448	2.33181e-19	3.26651e-18
Pigt	3386.35	-1.37075	2.44304e-19	3.41942e-18
Stk24	5290.83	-1.33297	2.75294e-19	3.84992e-18
Zfyve19	742.925	-1.67184	2.76686e-19	3.86611e-18
Socs3	4346.88	-1.60638	2.85475e-19	3.98556e-18
Rnf43	256.999	-2.88891	2.96205e-19	4.13187e-18
Mapkapk3	2840.23	-1.37976	3.16903e-19	4.41687e-18
Gng10	1403.36	-1.53852	3.24026e-19	4.51234e-18
Ankrd37	84.5265	-5.3649	3.24584e-19	4.51631e-18
Nup35	749.063	-1.67188	3.29592e-19	4.58213e-18
Cdca7	714.367	-1.70467	3.44569e-19	4.7823e-18
Cd300c2	80.8664	5.41766	3.68728e-19	5.11332e-18
Gm17019	439.19	-2.03184	3.70925e-19	5.13906e-18
H2-T22	1561.68	-1.45521	3.71206e-19	5.13906e-18
Ap1m1	3555.22	-1.36157	3.73814e-19	5.17083e-18
Wdr26	7674.16	-1.38567	3.80334e-19	5.25662e-18
Fam111a	5352.94	-1.3859	3.89141e-19	5.37386e-18
Xbp1	5295.87	-1.37298	4.31538e-19	5.95436e-18
Uqcrq	2624.15	-1.52483	4.48683e-19	6.18061e-18
Copa	10948.7	-1.26336	4.50874e-19	6.20562e-18
Sfxn2	148.392	3.30914	4.51342e-19	6.2069e-18
Mllt6	2907.81	-1.40511	4.51905e-19	6.20947e-18
Cbx7	152.355	3.23138	4.75872e-19	6.52793e-18
Mgat4b	5007.63	-1.3254	5.5883e-19	7.65926e-18
Samsn1	8614.14	-1.28462	5.59269e-19	7.65926e-18
Adam17	1935.84	-1.42475	5.77261e-19	7.89911e-18
Zfp318	196.195	2.79942	6.43286e-19	8.79529e-18
Arhgdib	19125.9	-1.3013	6.61274e-19	9.03377e-18
Cd24a	1227.54	27.1443	7.06384e-19	9.64206e-18
Pgm2l1	2491.1	-1.41052	7.08484e-19	9.66274e-18
Mpp6	1426.97	-1.47854	7.12146e-19	9.70468e-18
Vwf	5236.42	2.22857	7.38653e-19	1.00576e-17
Acot7	2827.84	-1.45542	8.00445e-19	1.08811e-17
Gpsm2	636.983	-1.77435	8.10515e-19	1.10089e-17
Tes	3662.38	-1.3809	8.72989e-19	1.18477e-17
Irf1	1160.84	-1.78158	9.56555e-19	1.29712e-17
Msn	28398.8	-1.27807	9.88438e-19	1.33925e-17
Cited2	13908.5	-1.35526	9.92134e-19	1.34316e-17
Rad54l	947.133	-1.60851	1.00564e-18	1.36033e-17
Atp1b2	640.128	-2.05837	1.02717e-18	1.38832e-17
Ptpre	626.295	-1.79866	1.04353e-18	1.40928e-17
Gzma	71.8304	7.72556	1.1088e-18	1.4962e-17
Trim59	546.394	-1.90442	1.11742e-18	1.5066e-17
Fads1	7783.82	-1.30139	1.16747e-18	1.57281e-17
Ccnb1	2452.33	-1.4917	1.17484e-18	1.58144e-17
Cyba	2189.17	-1.40116	1.25865e-18	1.69288e-17
Zfp30	48.0379	-12.7363	1.29576e-18	1.74138e-17
Slc66a2	471.41	-1.89188	1.54304e-18	2.07201e-17
Ccdc40	127.093	3.22898	1.58699e-18	2.12929e-17
Fermt2	3373.28	-1.47894	1.59817e-18	2.14256e-17
H2ac18	800.361	-1.68245	1.69718e-18	2.27345e-17
Ptprj	1153.76	-1.6096	1.70168e-18	2.27764e-17
Mtdh	3101.03	-1.38764	1.7643e-18	2.35954e-17
Jakmip1	50.862	10.2449	1.80757e-18	2.41545e-17
Exoc3l	400.427	-2.12161	1.84804e-18	2.46754e-17
Rpa1	5949.4	-1.3006	1.86847e-18	2.49281e-17
Anp32e	5186.56	-1.39305	1.88304e-18	2.51021e-17
Epor	205.005	-2.61128	2.00205e-18	2.66671e-17
Ppp1r3d	781.016	-1.81016	2.07366e-18	2.75987e-17
Epha7	50.6256	9.39369	2.12862e-18	2.83074e-17
Actg1	88803.4	-1.22854	2.14633e-18	2.852e-17
Mgll	209.23	2.94702	2.15234e-18	2.85768e-17
Csf1	372.151	2.14938	2.16427e-18	2.87122e-17
Rassf8	142.047	-3.63664	2.22712e-18	2.95223e-17
Ap1s3	6107.53	-1.2976	2.35767e-18	3.12278e-17
Rps4x	44378.3	-1.27366	2.37759e-18	3.14665e-17
Mvp	3584.56	-1.34168	2.43411e-18	3.21887e-17
Gm46142	91.932	-159.174	2.43624e-18	3.21911e-17
Use1	1784	-1.45051	2.48751e-18	3.28422e-17
Uhrf1	3731.11	-1.35164	2.50267e-18	3.3016e-17
Rnase4	112.116	4.12046	2.75859e-18	3.63633e-17
Rpl18a	33811.5	-1.28813	2.78089e-18	3.6628e-17
Anln	1205.43	-1.57146	2.81664e-18	3.70693e-17
Esco2	1258.02	-1.55694	2.88914e-18	3.79933e-17
Arl6ip5	4771.86	-1.32424	2.94963e-18	3.87578e-17
Emp2	49.8913	45.5733	3.0206e-18	3.96589e-17
Spry4	74.3692	6.59053	3.03344e-18	3.97958e-17
Diaph2	561.858	-1.78813	3.04816e-18	3.99573e-17
Pdzk1ip1	1861.43	-1.48488	3.10109e-18	4.06189e-17
Serpinb9	402.141	-1.97127	3.11529e-18	4.07726e-17
Tuba1a	9299.01	-1.31853	3.15876e-18	4.13088e-17
Rapgef2	1781.92	-1.46616	3.17407e-18	4.14762e-17
Spag9	3554.45	-1.36857	3.5656e-18	4.65556e-17
Efhd2	3411.67	-1.35593	3.74401e-18	4.88464e-17
Tpx2	4049.62	-1.38699	3.9309e-18	5.12444e-17
Dlc1	116.528	2728.15	4.02822e-18	5.24716e-17
Slc16a10	131.511	3.99335	4.08643e-18	5.31879e-17
Otop1	6910.83	-1.37645	4.10292e-18	5.33605e-17
Tmem64	7022.71	-1.28594	4.20767e-18	5.46798e-17
Rad51c	146.164	-3.02338	4.29031e-18	5.57099e-17
Tmem71	264.524	2.2212	4.51162e-18	5.85378e-17
Neurl3	9208.03	-1.27895	4.62861e-18	6.00086e-17
Nkd1	306.156	2.3613	4.75442e-18	6.15913e-17
Spin4	55.0179	9.14902	4.92388e-18	6.37367e-17
Tax1bp1	20161	-1.24929	5.49539e-18	7.10788e-17
Tmem231	128.91	-3.15103	7.03728e-18	9.0951e-17
Kctd2	1365.43	-1.54082	7.07809e-18	9.14069e-17
Sumf2	593.605	-1.79381	7.1477e-18	9.22337e-17
Trappc6a	1520.06	-1.5795	7.33509e-18	9.4578e-17
Cln8	460.788	-1.89764	8.01075e-18	1.03209e-16
Plcl2	1404.82	-1.5009	8.22334e-18	1.05866e-16
Gm9222	214.152	2.43664	8.71096e-18	1.12056e-16
LOC118567481	225.164	-2.58025	9.00773e-18	1.15784e-16
Zkscan1	760.214	-1.66935	9.2598e-18	1.18931e-16
Pcyt2	3590.29	-1.33083	1.11828e-17	1.43519e-16
Ehf	113.896	-2633.54	1.14896e-17	1.47341e-16
Tanc2	3697.04	-1.47407	1.19122e-17	1.52643e-16
Cdc20	2017.95	-1.51465	1.20609e-17	1.54427e-16
Clspn	1388.03	-1.46861	1.29828e-17	1.66103e-16
Brca1	1087.4	-1.55253	1.31572e-17	1.68205e-16
Osbpl8	10037.9	-1.26422	1.32024e-17	1.68652e-16
Acox1	2066.25	-1.39983	1.35399e-17	1.7283e-16
Xpo1	3732.05	-1.34051	1.41896e-17	1.80983e-16
Rps8	39464.5	-1.31381	1.47839e-17	1.88418e-16
Dhrs1	2794.06	-1.34637	1.50017e-17	1.91046e-16
Pim1	14308.4	-1.40906	1.52278e-17	1.93777e-16
Atp8b2	5876.41	-1.32563	1.53341e-17	1.94979e-16
Ccnb1ip1	108.322	-2493.22	1.54986e-17	1.96919e-16
Lrrc8c	2465.69	-1.45775	1.55598e-17	1.97545e-16
Adamts9	189.901	-2.67882	1.66929e-17	2.11767e-16
Rai14	1079.82	-1.61994	1.67526e-17	2.12362e-16
Shisa5	3482	-1.39375	1.68225e-17	2.13085e-16
Appl1	2392.12	-1.4177	1.6915e-17	2.13928e-16
Errfi1	1157.03	-1.78236	1.72596e-17	2.1812e-16
H1f0	11592	-1.31356	1.73308e-17	2.18853e-16
Ncapg2	1954.45	-1.47	1.77875e-17	2.24448e-16
Tent5a	3573.73	-1.34065	1.79992e-17	2.26947e-16
Irs2	5125.54	3.55367	1.81295e-17	2.28415e-16
LOC68395	225.706	-87.0187	1.81774e-17	2.28844e-16
Megf8	776.506	-1.66999	1.94423e-17	2.44582e-16
Ubc	111334	-1.35956	2.01285e-17	2.53023e-16
Inpp5a	568.107	-1.82615	2.18495e-17	2.74446e-16
Slc31a2	191.248	2.63713	2.19165e-17	2.7508e-16
Prr13	6917.8	-1.30475	2.2473e-17	2.8185e-16
Shcbp1	908.575	-1.65455	2.2856e-17	2.86436e-16
Rps20	22453.3	-1.37041	2.36108e-17	2.95671e-16
Hmmr	2187	-1.47927	2.48772e-17	3.11294e-16
Gpm6b	71.07	5.32811	2.56917e-17	3.21243e-16
Fads2	13952.4	-1.26822	2.6406e-17	3.29925e-16
Clstn1	1809.75	-1.48501	2.67655e-17	3.34165e-16
Fen1	1996.58	-1.44295	2.74223e-17	3.41848e-16
Rgs14	1267.43	-1.47675	2.74999e-17	3.42558e-16
Gpr171	1860.93	-1.48177	2.8458e-17	3.53958e-16
Anxa6	7812.42	-1.29683	2.8764e-17	3.57496e-16
Cldn34c1	97.6329	2239.41	2.90183e-17	3.60385e-16
Fosl1	51.27	8.81336	2.92117e-17	3.62514e-16
Gtf3a	1676.75	-1.48099	2.99617e-17	3.71543e-16
Lsr	68.6185	5.99839	3.02634e-17	3.75003e-16
Lxn	3349.66	-1.3698	3.03864e-17	3.76245e-16
Idh2	1377.54	-1.48005	3.10531e-17	3.84213e-16
Cox7a2l	6637.85	-1.30396	3.14992e-17	3.89441e-16
Park7	2576.03	-1.40708	3.5045e-17	4.32632e-16
Nsa2	7607.88	-1.2785	3.55588e-17	4.38647e-16
Plk4	1188.83	-1.4893	3.71242e-17	4.57616e-16
Haao	81.4733	4.372	3.75293e-17	4.62264e-16
Hbb-bt	95.1616	2176.06	3.82151e-17	4.70362e-16
Mrpl49	662.146	-1.65527	4.14569e-17	5.09882e-16
Zfp939	51.3069	7.42853	4.25307e-17	5.22701e-16
Mgat1	4402.84	-1.30397	4.43365e-17	5.44489e-16
Pbk	982.522	-1.55206	4.45605e-17	5.46833e-16
Cip2a	1565.71	-1.49913	4.51508e-17	5.53667e-16
Nr4a1	6031.67	4.34796	4.79775e-17	5.87893e-16
St3gal1	263.198	2.18257	4.93476e-17	6.04234e-16
Shkbp1	1538.56	-1.44985	4.94987e-17	6.05636e-16
Fblim1	132.881	329.918	5.0512e-17	6.17577e-16
Bcl2l1	1112.33	-1.56331	5.11305e-17	6.24676e-16
Vps52	2647.31	-1.34284	5.16536e-17	6.30601e-16
Ergic1	1444.83	-1.45959	5.25159e-17	6.40655e-16
Mrps26	1672.91	-1.47569	5.88684e-17	7.17621e-16
Adck5	1523.29	-1.48979	6.04357e-17	7.36184e-16
Cacng8	374.288	-1.99258	6.35772e-17	7.73881e-16
Tns2	281.299	2.23349	6.57912e-17	8.00242e-16
B4galnt1	3949.84	-1.32289	6.99448e-17	8.50138e-16
Mamdc2	67.6336	-5.63351	7.15199e-17	8.68644e-16
Tuba1c	17236.4	-1.28722	7.31438e-17	8.87714e-16
Emb	980.706	3.36877	7.3353e-17	8.896e-16
Gm10420	207.987	-20.7989	7.40209e-17	8.97042e-16
Pik3ap1	1063.07	4.07501	7.62794e-17	9.23735e-16
Ccl7	575.485	16.5944	7.71057e-17	9.33058e-16
0610012G03Rik	1853.2	-1.5456	7.84347e-17	9.47753e-16
Vipr1	121.387	3.26574	7.99013e-17	9.64769e-16
Kdm1a	3298.05	-1.36912	7.99672e-17	9.64859e-16
Slc30a7	1130.77	-1.53451	8.14554e-17	9.821e-16
Ndc80	1060.43	-1.56205	8.27383e-17	9.9684e-16
Mchr1	42.3753	-21.7716	8.37082e-17	1.00779e-15
Pwwp2b	167.997	2.91404	8.56536e-17	1.03046e-15
Klhl23	53.6507	7.35727	8.64301e-17	1.03905e-15
Dbf4	1497.78	-1.44134	8.7631e-17	1.05272e-15
Spc24	721.362	-1.60923	9.26397e-17	1.11208e-15
Hbegf	162.39	2.6492	9.30494e-17	1.11619e-15
Ect2	1834.33	-1.46584	9.38907e-17	1.12546e-15
Suco	1422.69	-1.46928	9.91983e-17	1.18736e-15
Nudt3	2883.96	-1.39158	9.98195e-17	1.19393e-15
Gm52720	77.0033	6.42308	1.00444e-16	1.20053e-15
Epha3	224.878	2.51664	1.02046e-16	1.2188e-15
Gpc4	53.0151	6.49854	1.13169e-16	1.3497e-15
Lss	8173.22	-1.26808	1.17095e-16	1.39552e-15
Dapk2	49.1534	9.80549	1.19437e-16	1.4224e-15
Wdr76	550.696	-1.84074	1.21741e-16	1.44879e-15
Gimap5	490.37	-1.84624	1.24291e-16	1.47808e-15
Il2rg	6362.15	-1.26933	1.32089e-16	1.56856e-15
Tlr6	160.431	-2.79619	1.37683e-16	1.63381e-15
Ttyh3	15280.5	-1.36172	1.40862e-16	1.67034e-15
Pstpip1	94.0463	3.65372	1.50196e-16	1.77974e-15
Prxl2a	2327.9	-1.37206	1.5046e-16	1.78159e-15
Aldh4a1	1792.96	-1.39998	1.52861e-16	1.80873e-15
Cnih1	2102.27	-1.3982	1.60761e-16	1.90084e-15
Slc27a6	53.1101	71.4848	1.62916e-16	1.92495e-15
Rgs7bp	468.14	-1.82727	1.70293e-16	2.01067e-15
Farp1	41.093	12.2047	1.79402e-16	2.11671e-15
Cd55	5849.3	-1.40936	1.8176e-16	2.14301e-15
Znrf1	5026.79	-1.31784	1.82877e-16	2.15464e-15
Rps11	21031.9	-1.24936	1.99687e-16	2.35101e-15
Ddx58	967.086	-1.56058	2.02554e-16	2.38308e-15
Plekho2	4207.02	-1.29203	2.13275e-16	2.50742e-15
Polr1b	831.356	-1.67322	2.14542e-16	2.52052e-15
Slc2a1	3173.11	-1.33403	2.15791e-16	2.5334e-15
Tph1	163850	-1.27243	2.23664e-16	2.62397e-15
Zfp622	2976.26	-1.3534	2.26322e-16	2.65326e-15
Hgf	322.193	2.07953	2.31792e-16	2.71546e-15
Prkaa1	1359.77	-1.46963	2.47234e-16	2.89432e-15
Fat3	996.292	-1.82949	2.54561e-16	2.97798e-15
Naip6	366.364	2.17502	2.55203e-16	2.98338e-15
H2-Q9	41.7822	21.9236	2.69059e-16	3.14314e-15
Itgae	42374.6	-1.39522	2.69421e-16	3.14514e-15
Ppp1r11	1395.84	-1.44788	2.7177e-16	3.17033e-15
Armc6	913.479	-1.56296	2.74008e-16	3.19418e-15
Tgfb1	17507.2	-1.27213	3.26941e-16	3.80587e-15
Zfp146	1300.77	-1.5335	3.27744e-16	3.81254e-15
Rps3	37986.8	-1.28485	3.29268e-16	3.82756e-15
Tmem260	836.134	-1.55188	4.35083e-16	5.05405e-15
Ywhah	7872.62	-1.28275	4.44769e-16	5.16294e-15
Ski	3334.06	-1.43211	4.50606e-16	5.22703e-15
Exo1	437.372	-1.86651	4.71211e-16	5.46221e-15
Racgap1	3479.83	-1.39424	4.75271e-16	5.50542e-15
Gnai1	181.764	2.57946	4.92684e-16	5.70313e-15
Anxa7	4295.69	-1.29297	5.02091e-16	5.80795e-15
Ext1	701.608	-1.61424	5.12718e-16	5.92259e-15
Mmd	1183.07	-1.61493	5.12423e-16	5.92259e-15
Ggn	38.7227	12.9141	5.1918e-16	5.99305e-15
Cuedc1	2192.03	-1.37907	5.27121e-16	6.08047e-15
Atp6v0e2	117.492	-286.02	5.36925e-16	6.18924e-15
Xlr4a	40.9666	11.7502	5.8306e-16	6.71637e-15
I830077J02Rik	4873.02	-1.34517	5.96824e-16	6.86534e-15
Ska1	419.237	-1.8429	6.28299e-16	7.22238e-15
Snx10	601.784	-1.82032	6.41768e-16	7.37208e-15
Secisbp2l	2583.64	-1.39511	6.67121e-16	7.658e-15
LOC118567479	82.7895	4.51816	6.91232e-16	7.92926e-15
Pigz	260.706	-2.3301	6.95949e-16	7.97783e-15
Cox5b	4353.97	-1.28417	6.99059e-16	8.00793e-15
Reep2	374.839	2.07395	7.13856e-16	8.17178e-15
Sh3bgrl2	497.924	-1.7459	8.00386e-16	9.15597e-15
Osbpl9	1086.86	-1.5054	8.0336e-16	9.18364e-15
Nop53	6953.31	-1.28324	8.37802e-16	9.57074e-15
Cdc45	883.437	-1.55826	8.77491e-16	1.00172e-14
Adra2a	241.798	19.7764	8.90366e-16	1.01572e-14
Lgals3	4283.36	-1.33367	8.91212e-16	1.01598e-14
Txn1	5697.23	-1.28963	1.00342e-15	1.14311e-14
Fanci	799.481	-1.57985	1.00595e-15	1.1452e-14
Acaa1a	1975.17	-1.40535	1.01357e-15	1.15309e-14
Gsn	15428.5	-1.25024	1.03364e-15	1.17511e-14
Mfsd4a	63.9462	5.36682	1.07039e-15	1.21605e-14
Il1a	50.2096	6.91785	1.11034e-15	1.26057e-14
Ift81	70.2168	-5.05013	1.11158e-15	1.26111e-14
Map1lc3b	4964.86	-1.28192	1.14829e-15	1.30186e-14
Crisp1	36.8582	24.8101	1.16758e-15	1.32283e-14
Zfp984	1768.64	-1.41195	1.17546e-15	1.33084e-14
Fgf3	62.605	6.95693	1.31845e-15	1.49172e-14
Ncaph	1490.65	-1.51286	1.34019e-15	1.51528e-14
Gbp2b	72.3916	-1560.31	1.3894e-15	1.56984e-14
Mfge8	1606.29	-1.51013	1.39938e-15	1.58004e-14
Abcc3	107.955	3.89822	1.44481e-15	1.63022e-14
Ddx6	10509	-1.27243	1.45554e-15	1.64121e-14
Rfc5	1415.09	-1.41746	1.48699e-15	1.67553e-14
Rsph3b	602.312	-1.73518	1.51266e-15	1.70329e-14
Prag1	848.534	-1.7752	1.53429e-15	1.72646e-14
Tbc1d5	2252.11	-1.37486	1.5514e-15	1.74454e-14
Phlda1	3143.81	-1.44039	1.67034e-15	1.877e-14
LOC118568152	67.797	1469.77	1.86882e-15	2.09862e-14
Rpl10	50979.1	-1.26628	1.87074e-15	2.09934e-14
Prelid2	301.198	-2.05354	1.90653e-15	2.13806e-14
Orc1	237.824	-2.26105	1.94891e-15	2.18411e-14
Supt16	3937.28	-1.31221	1.95544e-15	2.18993e-14
Def8	761.117	-1.60412	1.98832e-15	2.22525e-14
Src	2557.41	-1.35931	2.0479e-15	2.29038e-14
Smim19	403.17	-1.80267	2.08991e-15	2.33578e-14
Gm52512	777.257	-1.68243	2.12686e-15	2.37547e-14
Zfp281	881.479	-1.57197	2.13196e-15	2.37956e-14
Csrnp2	160.351	-2.53566	2.13894e-15	2.38574e-14
Mfsd13a	2865.99	-1.34782	2.32198e-15	2.58816e-14
Ifitm3	4418.11	-1.36721	2.3526e-15	2.62052e-14
Ipcef1	138.362	20.3399	2.36501e-15	2.63257e-14
Slc25a4	3001.76	-1.36226	2.58341e-15	2.87181e-14
Cryzl2	60.3589	5.36885	2.64464e-15	2.9379e-14
Ercc6	673.769	-1.64643	2.72931e-15	3.02991e-14
Gas7	2324.47	2.43438	2.7705e-15	3.07358e-14
Xpnpep1	3219.4	-1.31709	2.78289e-15	3.08526e-14
Camkk1	909.195	-1.51683	2.82148e-15	3.12594e-14
Mfsd2a	900.051	-1.6388	2.83062e-15	3.13397e-14
Dtl	945.128	-1.50731	3.09731e-15	3.42694e-14
Rasgrp4	521.556	-1.86818	3.21135e-15	3.55074e-14
Rpl37a	18343.6	-1.27182	3.21719e-15	3.55483e-14
Cdk4	6565.93	-1.25204	3.27445e-15	3.61567e-14
Rapsn	152.554	-2.83712	3.315e-15	3.65557e-14
Zfp983	981.131	-1.53041	3.35139e-15	3.69323e-14
Optn	1394.11	-1.54594	3.46548e-15	3.81641e-14
Vps13c	1619.31	-1.48671	3.48224e-15	3.83232e-14
Cox6b2	93.1618	3.56866	3.70296e-15	4.07251e-14
Hmbs	1575.98	-1.42948	3.81272e-15	4.19044e-14
Smim13	160.008	-2.54429	3.89084e-15	4.27347e-14
Qdpr	1768.03	-1.3781	3.93059e-15	4.31425e-14
Retreg1	685.325	-1.71134	4.20719e-15	4.61479e-14
Mndal	263.792	-2.09343	4.56264e-15	4.99804e-14
Iah1	598.482	-1.64268	4.89517e-15	5.35875e-14
Zcwpw1	615.775	-1.72632	4.91325e-15	5.37498e-14
H2ax	3975.83	-1.44377	5.04919e-15	5.52005e-14
Kif24	420.248	-1.94499	5.09184e-15	5.563e-14
Nfkbie	1068.32	-1.48925	5.43351e-15	5.93236e-14
Albfm1	126.379	2.90224	5.53984e-15	6.04445e-14
Notch2	6941.4	-1.35579	5.55276e-15	6.05456e-14
Cd68	76.0111	4.21106	5.58254e-15	6.08302e-14
Txnrd1	4807.5	-1.30065	5.74907e-15	6.26036e-14
Atp2a2	11440.6	-1.24727	5.75875e-15	6.26676e-14
Dpp4	60.1873	7.60751	5.76548e-15	6.26996e-14
Snx29	497.358	-1.77634	6.35879e-15	6.91064e-14
6030458C11Rik	1635.73	-1.40802	6.45251e-15	7.00713e-14
Svil	1140.3	-1.58471	6.45605e-15	7.00713e-14
Lilr4b	9302.82	-1.30386	6.58618e-15	7.14367e-14
Skil	3168.21	-1.45442	6.69258e-15	7.25431e-14
Fbxl20	1803.87	-1.39265	6.969e-15	7.54899e-14
Rgs18	7022.02	-1.26514	7.07265e-15	7.65625e-14
Cenpa	2477.46	-1.33025	7.35965e-15	7.96171e-14
Nucks1	5889.65	-1.29518	7.60665e-15	8.22354e-14
Nxpe2	190.122	-2.56175	7.74297e-15	8.36544e-14
Smc2	3570.3	-1.3983	7.7869e-15	8.40741e-14
Unc93b1	282.722	2.0016	8.0018e-15	8.6338e-14
Rmdn3	1277.56	-1.50622	8.24676e-15	8.8923e-14
Cenpm	392.581	-1.79716	8.53449e-15	9.19656e-14
Apold1	36.3799	12.1427	8.74734e-15	9.41978e-14
Rwdd3	62.246	-4.86802	8.99319e-15	9.67822e-14
Tgtp2	103.818	3.26639	9.24784e-15	9.93932e-14
Stk10	2392.96	-1.35304	9.26917e-15	9.95578e-14
Pabpc1	44231.2	-1.23166	9.45429e-15	1.0148e-13
Nat9	1303.94	-1.45318	9.57438e-15	1.02702e-13
Pnp	2062.48	-1.33978	9.98915e-15	1.07013e-13
Gltp	1270.31	-1.52965	1.03226e-14	1.10513e-13
Pnn	2541.66	-1.3716	1.08664e-14	1.1626e-13
Ccdc93	983.177	-1.48483	1.12341e-14	1.20039e-13
Ezh1	2026.59	-1.41197	1.12695e-14	1.2034e-13
Cdh1	2858.9	-1.39649	1.20862e-14	1.28977e-13
Ccl2	1773.61	4.11754	1.21496e-14	1.29569e-13
Pkia	150.684	2.56387	1.2466e-14	1.32858e-13
Ldha	34767.5	-1.2135	1.35519e-14	1.44245e-13
Tecr	5983.59	-1.27108	1.40338e-14	1.49278e-13
Pilrb2	39.9134	9.85139	1.43647e-14	1.527e-13
Tedc2	489.091	-1.71621	1.49209e-14	1.5851e-13
Rpl9	26861.5	-1.33935	1.50864e-14	1.60166e-13
Hsd17b11	1850.01	-1.36837	1.52481e-14	1.61779e-13
Nceh1	2221.75	-1.34981	1.53399e-14	1.62649e-13
Trappc12	1505.81	-1.41815	1.6231e-14	1.71986e-13
Prpsap1	1519.71	-1.40326	1.63589e-14	1.7323e-13
Rsrp1	4127.73	-1.38973	1.70093e-14	1.80002e-13
Cdk6	9076.06	-1.26504	1.75873e-14	1.86e-13
Zgrf1	296.738	-1.98523	2.01638e-14	2.13113e-13
Trim14	235.705	2.21257	2.10009e-14	2.21818e-13
Kif4	1308.73	-1.50165	2.12563e-14	2.24372e-13
Pde8a	46.3044	-6.60049	2.13468e-14	2.25184e-13
Tonsl	615.711	-1.61352	2.1478e-14	2.26423e-13
Phkb	1781.77	-1.39424	2.1548e-14	2.27017e-13
Mapk8ip3	1823.4	-1.40068	2.26932e-14	2.38929e-13
Galns	540.856	-1.66129	2.30576e-14	2.42611e-13
Aco2	9859.59	-1.21751	2.38606e-14	2.50901e-13
Ankrd10	669.161	-1.61606	2.46392e-14	2.58924e-13
Neil3	732.31	-1.55402	2.46652e-14	2.59031e-13
Ppwd1	492.65	-1.67488	2.55419e-14	2.68068e-13
Ccdc134	409.279	-1.79285	2.57316e-14	2.69888e-13
Gm29721	108.856	-442.74	2.57863e-14	2.7029e-13
Fam160a2	355.189	-1.90727	2.73023e-14	2.85999e-13
Serf2	9285.84	-1.24944	2.73999e-14	2.8684e-13
Dnajc16	1153.23	-1.43923	2.80446e-14	2.93404e-13
Ppp6r1	12235.2	-1.22624	2.88102e-14	3.01222e-13
Pfkp	2893.73	-1.45484	2.9175e-14	3.04844e-13
D10Wsu102e	1762.39	-1.37106	3.02193e-14	3.15556e-13
Tgif1	159.368	2.5855	3.06682e-14	3.20042e-13
Gata1	4394.13	-1.36019	3.09181e-14	3.22446e-13
Fcgr3	5821.52	-1.27689	3.15987e-14	3.29336e-13
P2rx4	9372.38	-1.23967	3.17496e-14	3.307e-13
Prickle1	411.425	-1.8706	3.47433e-14	3.61654e-13
Stard8	48.6647	6.62777	3.60391e-14	3.74906e-13
Borcs8	1832.78	-1.38471	3.73101e-14	3.87884e-13
Ckap2	803.147	-1.53733	3.76037e-14	3.90691e-13
Casz1	76.6397	4.11306	3.80257e-14	3.94827e-13
Stat3	7193.11	-1.24256	3.91185e-14	4.05919e-13
Card19	1673.4	-1.37002	3.9473e-14	4.0934e-13
Ptdss1	8806.02	-1.24128	3.95943e-14	4.10341e-13
Nqo2	924.879	-1.4821	4.08157e-14	4.22735e-13
Slc25a1	4445.54	-1.36162	4.16603e-14	4.31211e-13
Ect2l	88.6211	3.47329	4.23727e-14	4.38311e-13
Syt9	1398.85	-1.51424	4.3729e-14	4.52057e-13
Eloa	2648.8	-1.35034	4.7818e-14	4.93711e-13
Dlg2	26.2153	32.3085	4.87067e-14	5.02573e-13
Ndc1	1011.01	-1.46792	4.99939e-14	5.15533e-13
Gm3336	51.4149	-1044.51	5.16497e-14	5.32275e-13
Btrc	566.734	-1.66297	5.20225e-14	5.35784e-13
Vasp	17398.8	-1.2283	5.30257e-14	5.45775e-13
Rpl23a	32693.1	-1.25171	5.53581e-14	5.69428e-13
Niban1	8716.06	-1.27009	6.15911e-14	6.33147e-13
Atad2	2514.03	-1.36609	6.37307e-14	6.54735e-13
Cryz	117.465	-2.97305	6.39433e-14	6.56511e-13
Rpl3	52027	-1.20602	6.66068e-14	6.83433e-13
Rangap1	4948.77	-1.28283	6.9047e-14	7.08031e-13
Dock9	43.9055	7.44061	7.07913e-14	7.25469e-13
Mmgt2	226.489	-2.18046	7.3814e-14	7.55976e-13
Tspo	4362.48	-1.30107	7.44661e-14	7.62183e-13
Tle1	561.013	-1.6304	7.5696e-14	7.74291e-13
Pim3	1613.84	-1.38337	7.65469e-14	7.82511e-13
Lima1	458.34	-1.7547	7.66187e-14	7.82761e-13
Mdfic	1832.21	-1.389	7.97719e-14	8.13969e-13
Ppa1	9251.94	-1.24841	8.09497e-14	8.25477e-13
Plaur	93.99	3.30895	8.22831e-14	8.38557e-13
Usp38	1891.96	-1.35838	8.50161e-14	8.65876e-13
S100a10	5217.53	-1.3156	8.8422e-14	9.0001e-13
Ramac	2315.14	-1.35037	9.0314e-14	9.18702e-13
LOC118568062	38.9367	9.57448	9.07674e-14	9.22746e-13
Hells	729.046	-1.59193	9.34426e-14	9.49358e-13
Etv5	871.201	-1.82781	9.50492e-14	9.65088e-13
Atp6v0b	5589.56	-1.30245	9.70887e-14	9.85191e-13
Rap2a	743.867	-1.52939	1.01855e-13	1.03292e-12
Hexa	6057.56	-1.25694	1.08458e-13	1.09921e-12
Usf1	1132.45	-1.44756	1.11527e-13	1.12962e-12
Phlda3	679.819	-1.55443	1.1288e-13	1.14263e-12
Idua	450.763	-1.77284	1.14278e-13	1.15607e-12
Olfml2b	221.257	-2.13362	1.16052e-13	1.17329e-12
Fut8	724.003	-1.87714	1.16815e-13	1.18029e-12
Kitl	37.7935	49.5886	1.18716e-13	1.19876e-12
Dcbld2	189.793	-2.26189	1.19188e-13	1.20245e-12
Me1	1118.99	-1.54313	1.19226e-13	1.20245e-12
Pkmyt1	1130.57	-1.51093	1.19427e-13	1.20374e-12
B3gnt9	315.812	-1.91848	1.27296e-13	1.28227e-12
Car12	1702.3	-1.42831	1.30483e-13	1.31357e-12
Rer1	3552.72	-1.34344	1.31908e-13	1.32711e-12
Wdhd1	899.774	-1.49966	1.32187e-13	1.3291e-12
1600014C10Rik	1264.27	-1.40391	1.32625e-13	1.3327e-12
Rnaset2a	4807.18	-1.31459	1.40513e-13	1.4111e-12
Aplf	363.362	-1.88292	1.43885e-13	1.44409e-12
Niban3	90.6807	-3.47281	1.45376e-13	1.45817e-12
Zfp608	147.139	2.71738	1.47657e-13	1.48015e-12
Tnip3	53.5013	5.25881	1.58734e-13	1.59022e-12
Lpin1	1408.98	-1.46055	1.59802e-13	1.59995e-12
Urgcp	1311.28	-1.42779	1.61085e-13	1.61183e-12
Grm5	41.804	-7.17705	1.64359e-13	1.64359e-12
Pik3c2a	452.695	-1.6899	1.64469e-13	1.6437e-12
Tnfrsf11b	36.9764	48.721	1.67264e-13	1.67061e-12
Zbtb4	1595.59	-1.40732	1.70838e-13	1.70425e-12
Trim27	2395.88	-1.30784	1.77519e-13	1.76984e-12
Pitpnm1	1768.55	-1.50722	1.80082e-13	1.79431e-12
Scmh1	923.687	-1.54769	1.81233e-13	1.80469e-12
F11r	41.2631	-7.64689	1.84209e-13	1.83322e-12
Ulk4	35.4241	-9.80399	1.86081e-13	1.85074e-12
Plec	9088.02	-1.31382	1.88186e-13	1.87055e-12
Arhgef11	102.822	3.41347	1.95842e-13	1.94547e-12
Rcor1	3159.93	-1.31379	1.9852e-13	1.97089e-12
Plxna2	1185.13	3.243	2.03241e-13	2.01655e-12
Krba1	696.802	-1.63461	2.07362e-13	2.0562e-12
Dgki	2383.29	-1.39624	2.17906e-13	2.15947e-12
Hps1	1332.72	-1.40459	2.29519e-13	2.27318e-12
Zc3h12a	572.884	-1.67142	2.45116e-13	2.42621e-12
Fam32a	4252.17	-1.32689	2.48206e-13	2.45532e-12
Tomm34	1092.13	-1.49628	2.49884e-13	2.47045e-12
LOC118568634	383.411	-2.27535	2.50318e-13	2.47326e-12
Ddah2	1048.66	-1.54751	2.58587e-13	2.55343e-12
Wwtr1	126.188	3.3433	2.61727e-13	2.5829e-12
Rps18	33851.4	-1.30384	2.62805e-13	2.59199e-12
Bora	774.129	-1.55881	2.69894e-13	2.66031e-12
Hsp90b1	26971.8	-1.24558	2.77895e-13	2.73755e-12
Plscr3	725.822	-1.52703	2.80032e-13	2.75695e-12
Limd2	1370.51	-1.49709	2.83948e-13	2.79385e-12
Acap2	2278.95	-1.319	3.05368e-13	3.00103e-12
Mgat5	687.519	-1.74953	3.08127e-13	3.02634e-12
S100a13	1749.32	-1.34461	3.17018e-13	3.11182e-12
Rab4a	93.731	-3.61178	3.29668e-13	3.23408e-12
Tnfrsf14	1621.51	-1.50351	3.43363e-13	3.36642e-12
Tbc1d13	1533.41	-1.37098	3.46429e-13	3.39447e-12
Zwilch	602.457	-1.58884	3.5111e-13	3.43829e-12
Fas	78.4447	3.53727	3.55416e-13	3.4784e-12
Faap24	505.644	-1.70411	3.58889e-13	3.51032e-12
B3gnt3	36.3459	9.16465	3.75801e-13	3.67356e-12
Hgsnat	1350.02	-1.38739	3.84674e-13	3.75808e-12
Pls3	583.164	-1.72201	4.07645e-13	3.98014e-12
Pold1	2418.32	-1.35021	4.10344e-13	4.00413e-12
Zfp965	549.367	-1.86764	4.11402e-13	4.01208e-12
Gm17748	42.0616	-827.038	4.2519e-13	4.1441e-12
Nlrp6	1156.11	-1.56667	4.37694e-13	4.26345e-12
Apol7e	35.3463	10.5356	4.5198e-13	4.40002e-12
Arhgef37	51.3358	-4.97846	4.60219e-13	4.47759e-12
Pde7b	31.1054	20.2427	4.63306e-13	4.50497e-12
Nudt4	1401.24	-1.39165	4.69777e-13	4.5652e-12
Rprm	9713.05	-1.31525	4.72233e-13	4.58637e-12
Add2	91.8994	3.41132	4.83983e-13	4.69773e-12
Junb	73159.5	-1.30933	5.06336e-13	4.91181e-12
Nr3c1	3456.25	-1.28837	5.06955e-13	4.91494e-12
Cdpf1	212.454	2.10616	5.28928e-13	5.12496e-12
Mthfr	489.039	-1.68525	5.41541e-13	5.2441e-12
Chpf2	3471.15	-1.29633	5.48085e-13	5.30436e-12
Lig1	3255.58	-1.30546	5.58729e-13	5.40421e-12
Marveld2	459.729	-1.83855	5.88961e-13	5.69329e-12
Dstyk	655.731	-1.59792	5.9966e-13	5.79332e-12
Elmo1	4009.6	-1.29052	6.03083e-13	5.82299e-12
Mcm3	6666.06	-1.23966	6.05988e-13	5.84688e-12
Serpinf1	53.6867	-6.06743	6.06264e-13	5.84688e-12
Ercc6l	482.415	-1.68345	6.16171e-13	5.93896e-12
Prkce	247.434	-2.09711	6.18102e-13	5.95409e-12
Disp1	617.694	-1.62457	6.56956e-13	6.32157e-12
Hipk3	3745.37	-1.27695	6.57015e-13	6.32157e-12
Polq	443.225	-1.75682	6.85838e-13	6.59506e-12
Plscr4	1628.1	-1.3632	7.49987e-13	7.20773e-12
Washc2	3464.91	-1.29983	7.90551e-13	7.59314e-12
Pold3	1021.31	-1.46917	8.00708e-13	7.68624e-12
Sfi1	523.074	-1.67727	8.14847e-13	7.81743e-12
Rnf125	2427.76	-1.32624	8.31301e-13	7.97065e-12
Zfp324	424.677	-1.89473	8.46762e-13	8.11419e-12
Mpc1	1746.01	-1.3724	8.75167e-13	8.37667e-12
Slc46a1	64.7111	3.97508	8.97761e-13	8.58796e-12
Rpl17	30675.8	-1.29047	9.3043e-13	8.89532e-12
Cox18	381.72	-1.72182	9.57305e-13	9.14168e-12
Tmem63b	493.943	-1.62015	9.56877e-13	9.14168e-12
Dgke	279.484	-1.90486	1.04519e-12	9.97514e-12
Polr3g	460.74	-1.70617	1.08422e-12	1.03417e-11
Dyrk3	1266.73	-1.49618	1.08911e-12	1.03824e-11
Vegfc	2417.06	-1.32114	1.09553e-12	1.04375e-11
Msh6	1751.91	-1.35702	1.10349e-12	1.05073e-11
Ncstn	3075.48	-1.28979	1.10682e-12	1.05329e-11
Larp1	6778.78	-1.24487	1.11153e-12	1.05717e-11
Pmaip1	1074.21	2.80666	1.12921e-12	1.07336e-11
Dusp23	699.926	-1.51549	1.14854e-12	1.09059e-11
Susd1	3775.5	-1.29043	1.14865e-12	1.09059e-11
Metrn	621.035	-1.58982	1.2099e-12	1.14808e-11
Cd48	546.591	-1.69262	1.21088e-12	1.14836e-11
Rbbp8	1184.61	-1.40797	1.23889e-12	1.17425e-11
Atad5	549.402	-1.61607	1.26393e-12	1.1973e-11
Gipc2	30.0604	15.7114	1.279e-12	1.21087e-11
Ldhd	34.9852	-7.99955	1.30532e-12	1.23508e-11
Ttc38	181.31	2.17308	1.4211e-12	1.34386e-11
Kif1c	2899.06	-1.35629	1.4335e-12	1.35481e-11
Rps29	13313	-1.30497	1.43646e-12	1.35684e-11
Tifab	42.1529	-6.11186	1.44455e-12	1.3637e-11
Nfe2l3	30.2683	-13.859	1.46052e-12	1.37799e-11
Masp2	24.41	-37.6669	1.50156e-12	1.41591e-11
Wdyhv1	660.271	-1.57423	1.50449e-12	1.41785e-11
Mrvi1	7693.31	-1.96826	1.53291e-12	1.44382e-11
Cxcl2	36.8253	716.479	1.53833e-12	1.4481e-11
Grk5	716.495	-1.58097	1.57946e-12	1.48596e-11
Snx9	1288.46	-1.42232	1.58496e-12	1.49029e-11
Reck	32.3186	42.3157	1.59279e-12	1.49681e-11
Zfp868	480.143	-1.65925	1.62315e-12	1.52447e-11
Snx15	711.258	-1.51264	1.63751e-12	1.53708e-11
Lingo1	57.9098	145.005	1.66155e-12	1.55876e-11
Irak3	1174.54	-1.40523	1.69627e-12	1.59043e-11
Dok2	197.525	-2.19681	1.70759e-12	1.60014e-11
Rpl5	44055.3	-1.25095	1.73483e-12	1.62475e-11
Dmrt2	71.1725	-3.85249	1.74603e-12	1.63431e-11
Trp53inp1	1801.06	-1.36824	1.75648e-12	1.64315e-11
Cat	3620.69	-1.30494	1.82478e-12	1.70608e-11
Cbx1	1378.95	-1.42747	1.84591e-12	1.72487e-11
Ipp	402.527	-1.70298	1.91677e-12	1.79007e-11
Bnip3	1173.34	-1.51121	1.94317e-12	1.8137e-11
Kpna2	5942.53	-1.30698	2.01421e-12	1.87894e-11
Ms4a2	36270.8	-1.18632	2.06289e-12	1.92327e-11
Rpl7	40695	-1.22582	2.07007e-12	1.92887e-11
Manf	5158.71	-1.26563	2.13047e-12	1.98404e-11
Rpl15	29019.2	-1.20375	2.16505e-12	2.0151e-11
Hmgb3	1154.71	-1.45533	2.22472e-12	2.06901e-11
Mmrn1	34.471	665.963	2.22546e-12	2.06901e-11
Lhx6	29.419	25.0611	2.2504e-12	2.09101e-11
Ankrd44	1458.71	-1.36232	2.27324e-12	2.11105e-11
Pira2	161.095	-8.36006	2.27772e-12	2.11402e-11
Ccl27a	20.3943	43.2993	2.36167e-12	2.19071e-11
Tm7sf2	808.857	-1.51328	2.37318e-12	2.20015e-11
Cdc6	586.027	-1.57832	2.53461e-12	2.34718e-11
Tmsb4x	76449.7	-1.19425	2.56896e-12	2.37766e-11
Aspm	1567.71	-1.48675	2.60173e-12	2.40664e-11
Crtc3	3983.31	-1.33699	2.62519e-12	2.42698e-11
Spsb1	1409.82	-1.46655	2.75125e-12	2.5421e-11
Zmiz1	4416.59	-1.43428	2.76142e-12	2.55007e-11
Zmynd10	58.8475	-134.413	2.76646e-12	2.5533e-11
Cma1	276638	-1.34428	2.81683e-12	2.59833e-11
F830045P16Rik	27.8627	26.2303	2.82379e-12	2.60331e-11
Rad54b	284.585	-1.85629	2.89492e-12	2.66739e-11
Gvin2	723.653	-1.81338	2.95449e-12	2.72076e-11
Gabarapl1	3086.62	-1.37355	2.99807e-12	2.75936e-11
Dusp4	3157.5	-1.39134	3.00081e-12	2.76034e-11
Sh2d5	373.066	-1.74341	3.02733e-12	2.78319e-11
Sephs2	3056.24	-1.28406	3.11391e-12	2.8612e-11
Tut7	4310.89	-1.26318	3.18226e-12	2.92238e-11
Calcoco1	1544.93	-1.37814	3.21737e-12	2.95297e-11
Pitpnc1	781.795	-1.54146	3.26422e-12	2.99431e-11
Cep170b	716.995	-1.56189	3.29993e-12	3.02539e-11
Mvb12b	10342.8	-1.24881	3.32104e-12	3.04306e-11
Rpsa	62986.7	-1.20179	3.41016e-12	3.12299e-11
Ly6g5b	187.953	2.25065	3.45614e-12	3.16334e-11
Mmp14	63.9115	4.26262	3.78186e-12	3.45955e-11
Crlf3	1757.41	-1.32999	3.82671e-12	3.49865e-11
Gna15	1999	-1.32517	3.93446e-12	3.59319e-11
Ptgir	38.6358	8.93646	3.95197e-12	3.60718e-11
Ica1l	72.7218	-3.53542	3.97418e-12	3.62545e-11
Usp11	904.47	-1.44934	4.11093e-12	3.74813e-11
Peli2	31.1915	-11.5479	4.11392e-12	3.74879e-11
Hmgcll1	604.763	-1.56873	4.1522e-12	3.78159e-11
Wdr6	4623.56	-1.24886	4.20472e-12	3.82731e-11
Ticrr	799.214	-1.66399	4.23114e-12	3.84924e-11
Ccr1	199.425	2.09252	4.32437e-12	3.9319e-11
Rcc1	1374.21	-1.38854	4.36926e-12	3.97052e-11
Tnfsf12	2629.48	-1.29251	4.38203e-12	3.97994e-11
Sppl2a	3248.96	-1.3038	4.47431e-12	4.06022e-11
Zfp987	51.8122	130.198	4.47533e-12	4.06022e-11
Mrgprx1	47.0653	5.74385	4.52811e-12	4.1036e-11
Sft2d2	2699.3	-1.28749	4.52778e-12	4.1036e-11
Palld	47.5034	5.03893	4.6167e-12	4.18159e-11
Slc7a5	27706.7	-1.20818	4.62763e-12	4.18919e-11
Vegfb	1242.41	-1.38827	4.69623e-12	4.24897e-11
Slc22a23	865.374	-1.54566	4.77089e-12	4.31416e-11
Bard1	509.683	-1.59106	4.95943e-12	4.4822e-11
Exoc4	3544.25	-1.28463	5.0146e-12	4.52958e-11
Cab39	6090.67	-1.23601	5.1222e-12	4.62425e-11
Rrp1b	986.833	-1.54242	5.26782e-12	4.75311e-11
Etv3	1050.25	-1.40542	5.31372e-12	4.7893e-11
LOC118567621	632.387	-1.81082	5.31184e-12	4.7893e-11
G2e3	439.456	-1.63325	5.33736e-12	4.80799e-11
Actr3b	1454.44	-1.48577	5.45656e-12	4.91001e-11
Dnase1l1	1729.97	-1.3565	5.45398e-12	4.91001e-11
Slc39a8	842.502	-1.46419	5.96695e-12	5.36636e-11
Slc30a4	29.273	-13.0416	5.97605e-12	5.37162e-11
Arhgap6	3794.6	-1.32467	5.98857e-12	5.37995e-11
Sash3	9631.17	-1.23077	6.09425e-12	5.47191e-11
Rps15a	17506.7	-1.27719	6.11098e-12	5.48396e-11
Son	8932.65	-1.2401	6.31566e-12	5.66456e-11
Map3k14	347.035	-1.91114	6.40813e-12	5.74438e-11
Cers4	561.385	-1.61558	6.64642e-12	5.95476e-11
Bcl2l11	395.998	-1.68594	6.83585e-12	6.12116e-11
Wdr62	685.494	-1.53487	7.05964e-12	6.31813e-11
Arhgap39	633.71	-1.5455	7.23238e-12	6.46923e-11
Rabac1	3884.48	-1.28041	7.24671e-12	6.47853e-11
Mis18bp1	705.493	-1.58953	7.5243e-12	6.72306e-11
Peak1	228.628	2.03282	7.64899e-12	6.83078e-11
Rpl13	45101	-1.22962	7.80067e-12	6.96247e-11
Rpl35	17806.6	-1.24808	7.90096e-12	7.04819e-11
Mfsd6l	30.8578	-37.4776	8.03266e-12	7.16181e-11
Rpl19	37294.7	-1.22954	8.05241e-12	7.17554e-11
Gclm	3487.25	-1.29486	8.67859e-12	7.72937e-11
Bcor	3177.2	-1.2742	8.8229e-12	7.85366e-11
Cd180	394.091	-1.66892	9.02978e-12	8.03349e-11
Zfp458	188.885	-2.24456	9.19452e-12	8.17126e-11
Acaa1b	30.9834	-573.735	9.24238e-12	8.20938e-11
Ctnna2	140.458	2.78102	9.32753e-12	8.28056e-11
Slbp	2512.01	-1.3178	9.35436e-12	8.29992e-11
B9d1	61.6995	-3.89105	9.51746e-12	8.43559e-11
Fbxo6	1650.13	-1.3312	9.51693e-12	8.43559e-11
Ttc12	259.578	2.05626	9.59986e-12	8.50405e-11
Tec	331.559	-1.76894	9.61608e-12	8.51386e-11
Fam219a	488.216	-1.61854	9.71429e-12	8.59621e-11
Slc12a6	3920.29	-1.27212	9.8299e-12	8.69386e-11
Rpl32	24747.6	-1.2538	1.0119e-11	8.94477e-11
Prim2	924.1	-1.4333	1.04278e-11	9.21277e-11
Zfp748	239.711	-1.93695	1.09361e-11	9.65673e-11
Atp6v1d	2651.33	-1.30452	1.12679e-11	9.9444e-11
Rab13	394.96	-1.8026	1.17408e-11	1.03506e-10
Tmem59	4180.56	-1.24401	1.2129e-11	1.06872e-10
Urb2	1200.17	-1.38299	1.22244e-11	1.07655e-10
Txndc12	1844.53	-1.32564	1.23753e-11	1.08926e-10
Maoa	249.63	-1.93166	1.249e-11	1.09877e-10
Kif14	1118.53	-1.44686	1.25772e-11	1.10586e-10
Slc25a42	191.145	-2.10763	1.25978e-11	1.10708e-10
Dynll1	2874.1	-1.2693	1.27703e-11	1.12165e-10
S1pr3	509.184	-1.58399	1.31116e-11	1.15101e-10
Rack1	48779.4	-1.23822	1.31548e-11	1.15418e-10
Mttp	49.292	-7.44253	1.32757e-11	1.16417e-10
Slc25a5	17111.1	-1.20123	1.32889e-11	1.16472e-10
Cplx2	30.5206	572.897	1.37779e-11	1.20694e-10
Rreb1	2027.22	-1.34551	1.40308e-11	1.22844e-10
Serpinb2	38.2121	6.63556	1.40499e-11	1.22946e-10
Galnt10	1931.46	-1.38369	1.48397e-11	1.29788e-10
Pnrc1	2466.16	-1.34108	1.50252e-11	1.31342e-10
Rnf26	1277.96	-1.39215	1.51724e-11	1.32558e-10
Casp7	578.997	-1.55663	1.53176e-11	1.33756e-10
Cited1	212.83	-2.22653	1.57762e-11	1.37688e-10
Gdi2	10978.6	-1.21077	1.59253e-11	1.38843e-10
Aldh7a1	269.037	-1.84846	1.59696e-11	1.39155e-10
Csk	10186.2	-1.22108	1.66694e-11	1.45176e-10
Vezf1	3340.94	-1.35254	1.668e-11	1.45193e-10
Trim8	2079.95	-1.32823	1.68802e-11	1.46857e-10
Anp32b	9851.61	-1.25206	1.69816e-11	1.47662e-10
Ndrg4	27.0036	18.9028	1.744e-11	1.51569e-10
Tfcp2	558.86	-1.57036	1.76957e-11	1.5371e-10
Hsp90ab1	62204.6	-1.187	1.78677e-11	1.55122e-10
Ctdspl	731.493	-1.63831	1.83311e-11	1.59062e-10
Zdhhc2	209.292	-1.99624	1.84133e-11	1.59691e-10
Cdk20	28.429	-16.6024	1.84243e-11	1.59703e-10
Cd300ld3	42.0613	6.25244	1.9125e-11	1.6569e-10
Rplp1	46170.2	-1.26987	1.96338e-11	1.70008e-10
Nasp	2046.96	-1.35165	1.98244e-11	1.71569e-10
Il7	48.9667	216.66	1.99335e-11	1.72423e-10
Batf	1207.23	-1.45633	2.0094e-11	1.7372e-10
Gm7072	917.345	-1.43211	2.04376e-11	1.76599e-10
Mt1	12423	-1.29188	2.04931e-11	1.76986e-10
AA467197	28.0388	520.032	2.05451e-11	1.77342e-10
Asap1	6113.62	-1.30353	2.09363e-11	1.80625e-10
Pcyt1a	3990.35	-1.25071	2.10476e-11	1.8149e-10
Ung	338.47	-1.78192	2.16239e-11	1.86363e-10
Fbxo9	1447.4	-1.33775	2.20774e-11	1.90172e-10
Arhgef16	45.6693	-110.263	2.29845e-11	1.97882e-10
Rpl10a	26219.2	-1.20889	2.35749e-11	2.0286e-10
Pdcd6ip	8113.8	-1.21381	2.3743e-11	2.04199e-10
Il3ra	2143.56	-1.2977	2.43642e-11	2.09325e-10
Zfp758	328.702	-1.72754	2.43519e-11	2.09325e-10
Nme3	626.187	-1.57112	2.44219e-11	2.09711e-10
Cux2	67.4579	-3.52444	2.49166e-11	2.13848e-10
Trafd1	863.381	-1.43487	2.53493e-11	2.17336e-10
Kifbp	2199.37	-1.31148	2.54675e-11	2.18123e-10
Arl5b	365.776	-1.82808	2.71229e-11	2.32181e-10
Marf1	1549.79	-1.38304	2.72774e-11	2.33383e-10
Smim7	1380.15	-1.36714	2.77762e-11	2.37528e-10
Mrps14	1120.46	-1.38841	2.8112e-11	2.40274e-10
Cdca5	795.075	-1.48709	2.83253e-11	2.41973e-10
Gyg	1426.94	-1.35244	2.85221e-11	2.43528e-10
Gale	595.71	-1.55871	2.85731e-11	2.43837e-10
Phf20	991.454	-1.41792	2.8702e-11	2.44811e-10
Mnd1	90.2838	-2.93181	2.9401e-11	2.50644e-10
Rasal3	1126.86	3.20086	2.97084e-11	2.53134e-10
Irgm1	611.746	-1.5336	3.01189e-11	2.56499e-10
Gsto1	686.536	-1.54722	3.24447e-11	2.76164e-10
Capns1	8519.12	-1.20393	3.25754e-11	2.77059e-10
Ska3	729.907	-1.46662	3.25833e-11	2.77059e-10
Oas1a	347.663	-1.73039	3.40209e-11	2.89134e-10
Wwp1	920.074	-1.42614	3.4324e-11	2.9156e-10
Rad21	7232.68	-1.22389	3.47449e-11	2.94983e-10
Ei24	2649.94	-1.27356	3.51741e-11	2.98474e-10
Cx3cr1	6261.05	-1.32827	3.61877e-11	3.06761e-10
Rsad1	436.551	-1.74643	3.63563e-11	3.08032e-10
Ppip5k1	748.549	-1.48184	3.78291e-11	3.20181e-10
Vat1	6972.54	-1.27192	3.89965e-11	3.29893e-10
Rpl29	20551.8	-1.19384	3.90823e-11	3.3045e-10
Mepce	2134.22	-1.39312	4.03748e-11	3.41204e-10
Ncf2	2828.45	-1.26239	4.11633e-11	3.4769e-10
Kif18a	411.876	-1.65211	4.28352e-11	3.61627e-10
Kpnb1	8794.91	-1.20061	4.31922e-11	3.64455e-10
Rffl	962.046	-1.42932	4.3765e-11	3.691e-10
Nsd3	4171.06	-1.25823	4.45095e-11	3.75188e-10
Zfp808	175.951	-2.09079	4.55163e-11	3.83479e-10
Ube2j2	2476.78	-1.28826	4.56873e-11	3.84723e-10
Lpin2	971.3	-1.39145	4.57838e-11	3.8534e-10
Rap2c	1263.38	-1.377	4.69977e-11	3.95355e-10
P4ha1	3944.4	-1.30877	4.79383e-11	4.03062e-10
Adal	379.845	-1.65561	4.81772e-11	4.04865e-10
Cd37	4785.37	-1.22296	4.83452e-11	4.0607e-10
Prkd2	1111.57	-1.3917	4.85555e-11	4.0763e-10
Rbl1	2104.62	-1.34303	5.0384e-11	4.22765e-10
Aqp8	162.039	2.20273	5.13484e-11	4.30638e-10
Stx2	2037.11	-1.37334	5.19143e-11	4.35164e-10
Pld3	2858.62	-1.26822	5.21309e-11	4.36758e-10
H4c9	152.375	2.2177	5.29253e-11	4.42964e-10
Gm2026	625.965	-1.70748	5.3872e-11	4.5066e-10
Mgat3	55.2804	4.16697	5.46329e-11	4.56794e-10
Orai1	1071	-1.3877	5.68885e-11	4.75413e-10
Stap1	1678.79	-1.31679	5.71903e-11	4.77694e-10
Slc4a4	36.608	-6.74586	5.81029e-11	4.85071e-10
Cenpn	516.072	-1.54239	5.82863e-11	4.86357e-10
Prune2	325.917	-1.82837	5.91165e-11	4.92825e-10
Zdhhc15	40.6966	4.86959	5.93229e-11	4.94258e-10
Fam214a	940.87	-1.4346	6.08241e-11	5.06255e-10
Mical3	1021.55	-1.43573	6.11037e-11	5.08327e-10
Trim30d	25.6308	459.24	6.14426e-11	5.10889e-10
Glt8d2	39.6766	5.1044	6.16152e-11	5.12066e-10
Peg12	149.26	-2.26217	6.2373e-11	5.18103e-10
Leprot	5512.03	-1.20686	6.30733e-11	5.23658e-10
Ube2r2	3210.34	-1.24472	6.42805e-11	5.33144e-10
Clint1	12991.1	-1.1834	6.56508e-11	5.44237e-10
Ncbp2	1895.43	-1.37292	6.68969e-11	5.54011e-10
Eml6	283.854	-1.77415	6.72096e-11	5.56322e-10
Gcsh	683.297	-1.56289	6.95958e-11	5.75785e-10
Alg8	611.953	-1.4968	6.99067e-11	5.78068e-10
Fancd2	459.494	-1.72027	7.22922e-11	5.97495e-10
Tagap	196.353	2.20439	7.26099e-11	5.99821e-10
Ap4b1	918.183	-1.43347	7.41699e-11	6.12402e-10
Tbc1d8	1259.38	-1.34739	7.49392e-11	6.18444e-10
Carmil1	3225.03	-1.25596	7.86102e-11	6.48417e-10
Pdik1l	678.975	-1.46172	7.94234e-11	6.54798e-10
Lamp2	8838.18	-1.22852	8.05164e-11	6.63477e-10
Sema6b	1516.16	-1.41678	8.20149e-11	6.75489e-10
Cdk2	1648.94	-1.33176	8.29995e-11	6.83258e-10
Lpp	916.358	-1.6121	8.30778e-11	6.83562e-10
Scn1b	133.632	2.4938	8.63254e-11	7.0993e-10
Tmem273	2673.54	-1.38472	8.72793e-11	7.17418e-10
Maz	8163.06	-1.23435	8.78913e-11	7.22089e-10
Zfp383	90.1887	-2.78642	8.88514e-11	7.29614e-10
Kdm5b	850.359	-1.45548	8.89061e-11	7.29701e-10
Tmem14c	2306.97	-1.26802	8.98842e-11	7.37363e-10
Stard4	4929.17	-1.22427	9.01017e-11	7.3878e-10
Mbnl1	15037.7	-1.19474	9.03484e-11	7.40436e-10
Prelid3b	1904.29	-1.29479	9.12034e-11	7.47072e-10
Tmem168	1471.31	-1.35018	9.49523e-11	7.77396e-10
Adat1	183.456	-2.03868	9.55765e-11	7.82118e-10
Eef1b2	17183.9	-1.23129	9.57594e-11	7.83227e-10
Relt	1218.47	-1.37733	9.72917e-11	7.95367e-10
Btbd9	1130.61	-1.38602	9.79117e-11	8.0004e-10
Sbsn	27.401	8.53105	1.04528e-10	8.53682e-10
Gm38574	26.2496	-12.5104	1.07006e-10	8.73483e-10
BC016579	33.0699	6.36732	1.07458e-10	8.76741e-10
Abcb10	1060.71	-1.4134	1.07896e-10	8.79885e-10
Nudt12	689.132	-1.55223	1.09966e-10	8.96322e-10
Atp9a	107.88	3.28071	1.12358e-10	9.15365e-10
Anxa4	1779.36	-1.30878	1.13448e-10	9.23791e-10
Asrgl1	584.649	-1.5452	1.13778e-10	9.2602e-10
Ltbp3	227.053	2.16074	1.15408e-10	9.38827e-10
Ctnna1	7352.46	-1.22114	1.1593e-10	9.4261e-10
Ifi204	24.1064	-421.817	1.176e-10	9.55714e-10
Emsy	2263.02	-1.34664	1.19028e-10	9.66845e-10
Cnppd1	3491.35	-1.26056	1.19866e-10	9.73175e-10
Dhx34	547.115	-1.53764	1.20065e-10	9.74316e-10
Gm40369	459.022	-1.898	1.22556e-10	9.94041e-10
Chaf1a	1522.5	-1.35062	1.27082e-10	1.03024e-09
Rrm1	5625.38	-1.25296	1.27328e-10	1.03173e-09
Fndc3a	6199.53	-1.31244	1.2906e-10	1.04525e-09
Aldh18a1	5594.71	-1.20947	1.29849e-10	1.05113e-09
Tnfrsf21	1263.46	-1.34773	1.33577e-10	1.08078e-09
Prps1	720.079	-1.46585	1.41333e-10	1.14297e-09
Arhgap4	1527.24	-1.39536	1.48238e-10	1.19823e-09
Slc41a3	1037.19	-1.5098	1.49674e-10	1.20924e-09
Zswim4	568.336	-1.50818	1.55256e-10	1.25373e-09
E2f2	466.106	-1.65544	1.57211e-10	1.2689e-09
Sephs1	1973.96	-1.28178	1.59209e-10	1.28439e-09
Ywhae	13415.7	-1.19228	1.63482e-10	1.31822e-09
Syne3	1829.71	-1.42467	1.64977e-10	1.32963e-09
Erv3	101.796	-2.79344	1.66062e-10	1.33772e-09
Prdm16	33.6568	6.86301	1.66857e-10	1.34347e-09
Kif20b	1783.97	-1.34465	1.70392e-10	1.37127e-09
Grin2d	1276.27	-1.37964	1.71678e-10	1.38094e-09
Ncapd3	1789.14	-1.32381	1.74402e-10	1.40218e-09
Tmem176b	28.4178	8.18116	1.77968e-10	1.43014e-09
Meis2	46.2502	-5.06983	1.83175e-10	1.47127e-09
Smc5	1174.55	-1.3659	1.89978e-10	1.52518e-09
Tcn2	2799.66	-1.28221	1.92624e-10	1.54566e-09
Kctd15	467.249	-1.80976	1.9346e-10	1.55163e-09
Cpne8	29.7837	9.49483	1.98214e-10	1.58898e-09
Ctsg	8137.3	-2.37742	1.9941e-10	1.59779e-09
Ankrd13b	696.981	-1.50209	2.05985e-10	1.64968e-09
Nucb2	1139.34	-1.47093	2.07137e-10	1.6581e-09
AI661453	91.9281	2.7405	2.07365e-10	1.65912e-09
Pmvk	796.406	-1.48449	2.0914e-10	1.67251e-09
Mxd1	1582.82	-1.3341	2.10389e-10	1.68169e-09
Slc25a40	1032.03	-1.42547	2.15588e-10	1.72241e-09
Akr1e1	753.149	-1.4322	2.18479e-10	1.74466e-09
Gask1b	1464.07	-1.3607	2.22954e-10	1.77954e-09
Gapdh	66968.9	-1.19965	2.24952e-10	1.79462e-09
Stk26	272.267	-1.77174	2.25449e-10	1.79772e-09
Rgs3	46.1373	4.90157	2.27127e-10	1.81022e-09
Nmb	246.795	-1.92636	2.28955e-10	1.82391e-09
Htra2	1286.37	-1.35113	2.30085e-10	1.83204e-09
Klhl22	1526.44	-1.33303	2.34301e-10	1.86471e-09
Fgd4	224.087	4.80573	2.35846e-10	1.8761e-09
Usp33	258.485	-1.7961	2.36348e-10	1.87919e-09
Camk1	5140.44	-1.24738	2.37301e-10	1.88586e-09
Prkar2a	314.094	-1.73048	2.41818e-10	1.92083e-09
Cenps	242.762	-1.83794	2.43981e-10	1.93708e-09
Pmf1	963.971	-1.38275	2.47112e-10	1.961e-09
Cdc25b	939.605	-1.49302	2.49135e-10	1.97611e-09
Rps5	29326.2	-1.21167	2.62853e-10	2.08391e-09
Cyp4f16	266.999	-1.85168	2.65493e-10	2.10383e-09
Dnase2b	273.835	-2.15992	2.76287e-10	2.18832e-09
Slco4a1	833.173	-1.45406	2.77457e-10	2.19653e-09
Cadps2	341.207	-1.70663	2.79042e-10	2.20803e-09
Scarb1	1668.84	-1.41952	2.79613e-10	2.21148e-09
Creb3l2	1583.43	-1.41804	2.80233e-10	2.21533e-09
Dnajc9	2401.8	-1.2618	2.85371e-10	2.25487e-09
Tmcc3	150.823	2.13779	2.88699e-10	2.28007e-09
Sgo1	923.729	-1.46145	2.91709e-10	2.30165e-09
Tnfrsf12a	229.844	-1.83995	2.93589e-10	2.31537e-09
Mob1b	1401.5	-1.3581	2.96964e-10	2.33976e-09
Id3	3172.23	-1.42264	3.05141e-10	2.40189e-09
Prkcq	2047.47	-1.32278	3.07904e-10	2.42249e-09
Hpf1	1279.17	-1.37353	3.12292e-10	2.45584e-09
Pkm	24360.6	-1.22497	3.1277e-10	2.45843e-09
Rimkla	25.8173	-14.252	3.1577e-10	2.48084e-09
Mrps23	1526.87	-1.30733	3.17516e-10	2.49337e-09
Fam8a1	660.862	-1.47542	3.2849e-10	2.57832e-09
Zfp382	555.744	-1.50929	3.323e-10	2.60699e-09
Pcm1	2153.3	-1.2705	3.47531e-10	2.72519e-09
Kif7	97.7274	-2.63726	3.57167e-10	2.79942e-09
[truncated: 20,008 more rows]
[truncated: 1 more columns]
